# Supplementary material for: TATTOO-seq delineates spatial and cell type–specific regulatory programs in the developing limb
Source: Sci Adv. 2022 Dec 14;8(50):eadd0695. doi: 10.1126/sciadv.add0695 (PMC9750149; doi:10.1126/sciadv.add0695)
Supplement: Supplementary file 2 — Tables S1 to S5 [file sciadv.add0695_tables_s1_to_s5.zip]

Archive with 5 entries (5 files):
- sciadv.add0695_table_s2.csv
- sciadv.add0695_table_s4.csv
- sciadv.add0695_table_s3.xlsx
- sciadv.add0695_table_s1.zip
- sciadv.add0695_table_s4.zip
