# Supplementary material for: TATTOO-seq delineates spatial and cell type–specific regulatory programs in the developing limb
Source: Sci Adv. 2022 Dec 14;8(50):eadd0695. doi: 10.1126/sciadv.add0695 (PMC9750149; doi:10.1126/sciadv.add0695)
Supplement: Supplementary file 2 — Tables S1 to S5 [file sciadv.add0695_tables_s1_to_s5.zip › sciadv.add0695_table_s2.csv]

gene	pvalue	Rsquared	adj_pvalue
0610005C13Rik	0.000369291584135561	0.22070447463581	0.00195539447795451
0610007C21Rik	0.0415692172136359	0.0988495437053676	0.0900110337418858
0610007L01Rik	0.0242163856688581	0.115510527027121	0.0587308471130915
0610007P08Rik	0.773187329039316	-0.0406433417061489	0.840735750828527
0610007P14Rik	0.695392705837649	-0.0300428691646468	0.77523270699498
0610007P22Rik	0.516600034993918	-0.00734802471792895	0.620011963707113
0610009B22Rik	0.198753341872514	0.041916767155347	0.300638355695554
0610009D07Rik	0.0562939981270686	0.088978736847443	0.113867110167751
0610009E02Rik	1.01909462753873e-05	0.29242418841039	0.000104943408591584
0610009L18Rik	0.379614683474947	0.0109974887715679	0.491361609786367
0610009O20Rik	0.392084093258543	0.0092252214647085	0.503771612826952
0610010F05Rik	0.00721884429062613	0.149535156993088	0.0221788493911546
0610010K14Rik	1.05751459350205e-11	0.494047222118475	1.43764600203453e-09
0610010O12Rik	5.61623497762033e-07	0.34286304995556	1.05338944173826e-05
0610011F06Rik	0.020912008596427	0.119856586923798	0.052085484271487
0610011L14Rik	0.696471006002086	-0.0301839870374321	0.776232096107949
0610012G03Rik	0.0166437160687005	0.126485970422273	0.0430947657901669
0610025J13Rik	0.00175010944543558	0.18521221057907	0.00704279669824089
0610030E20Rik	0.0165602971206923	0.126630136230574	0.0429485256737032
0610031J06Rik	0.383907326702331	0.0103842181313192	0.495589458106646
0610037L13Rik	0.0599101267676263	0.0868987357714894	0.119663313567638
0610037P05Rik	0.563946079203724	-0.0133417000259268	0.66126787851001
0610040B09Rik	1.64571267004014e-08	0.397631244514329	6.42780915244854e-07
0610040B10Rik	0.011367991930333	0.137225090239804	0.0320628293353028
0610040J01Rik	0.828123184172168	-0.0489620322323174	0.884565494020423
0610043K17Rik	0.026653316431822	0.112631514552326	0.0633187767901466
0910001L09Rik	0.176485960298959	0.046917583658267	0.274115161257891
1010001B22Rik	0.000138979039714608	0.241464145847537	0.000885637870448794
1110001A16Rik	0.0985930599566651	0.0694886048217076	0.175714074436996
1110001J03Rik	0.000983961288091909	0.198738439228072	0.00438519164149118
1110002B05Rik	0.655829787377436	-0.0249357708676261	0.742233524893891
1110002E22Rik	0.696920482221412	-0.0302428458943382	0.776589128230362
1110002J07Rik	0.332291791512565	0.0180124883129242	0.443994353648751
1110002L01Rik	0.258705244747919	0.0301848097343397	0.367748551280235
1110002N22Rik	0.0347423377040398	0.104503670470107	0.0780723188513257
1110003E01Rik	2.25030486611855e-06	0.31940590871365	3.1495288457399e-05
1110003O08Rik	0.435075830337984	0.00330514556431438	0.545551100018818
1110004E09Rik	0.0178917349325871	0.124403208577385	0.0456189816098837
1110004F10Rik	0.00034679693295999	0.222072016877335	0.00185589802054298
1110005A03Rik	0.377032883425019	0.0113679952254451	0.488693693763825
1110006G14Rik	0.00217953645058948	0.17992300457206	0.00845070323546047
1110007C09Rik	0.0321712746380804	0.106888088914744	0.0734332478625558
1110008F13Rik	0.0150825937223891	0.129298674454976	0.039895645623324
1110008J03Rik	0.00602486430264886	0.154304805911444	0.0192105536864642
1110008L16Rik	0.0364535053130783	0.103001038403393	0.0809836740151323
1110008P14Rik	0.834767166341774	-0.0500427192869879	0.889549237171762
1110012D08Rik	0.16810806139379	0.0489198757612195	0.264380869219164
1110012J17Rik	0.511157967108913	-0.00665289737360486	0.615334533351177
1110012L19Rik	0.0624018797481447	0.0855267485615805	0.123403446678306
1110014N23Rik	0.0970967444100077	0.0700456721659909	0.173611909330985
1110017D15Rik	2.21679799266752e-07	0.357928772136757	5.00979206152195e-06
1110018G07Rik	0.163901641194014	0.0499534890680704	0.259230075903628
1110018J18Rik	0.837842748984273	-0.050549881253626	0.891520027509283
1110018N20Rik	0.444664804912601	0.00201891355487804	0.554865994290044
1110019D14Rik	0.0990932557489675	0.0693039201512018	0.176372518630838
1110020A21Rik	0.894018098209542	-0.0608528086185056	0.933960528283835
1110020G09Rik	0.00353144642986316	0.16800400960111	0.0124234656049168
1110021J02Rik	0.000325530085189892	0.223444365322095	0.001763070137114
1110021L09Rik	0.23828543595529	0.0339482425034826	0.344957213996031
1110028C15Rik	0.00028688972028239	0.226170505924034	0.00160024968975581
1110031I02Rik	0.886290351184521	-0.0592869543850985	0.927821984761398
1110032A03Rik	0.0304354884427059	0.108594413512493	0.0702980271743451
1110032A04Rik	0.000171921409311521	0.237034355768794	0.00105937658295718
1110032F04Rik	0.375189608599569	0.0116332951690271	0.487060490488611
1110034A24Rik	0.0069856261254211	0.150406820105198	0.0215918455529232
1110034B05Rik	0.180227569075508	0.0460461252783254	0.278538688353356
1110034G24Rik	0.136861020883679	0.0571299994203085	0.225958550483626
1110035H17Rik	1.21255160150312e-05	0.289212650257473	0.000120629903845789
1110035M17Rik	0.00087112914623472	0.201537554933824	0.00395776990609282
1110037F02Rik	0.751035417161644	-0.0375200539977463	0.822667589679185
1110038D17Rik	0.526253402895657	-0.00857722422134266	0.629100608492238
1110038F14Rik	0.118618783943249	0.0626220252421785	0.202218101877395
1110049F12Rik	0.14059400150319	0.0560777119429943	0.230645182821463
1110050K14Rik	0.00243898401236148	0.17718134740126	0.00924410257721705
1110051M20Rik	0.532194235769791	-0.00933149790217924	0.633889268322891
1110054M08Rik	0.228200957581236	0.0358876813568327	0.333274499758672
1110054O05Rik	0.00230969279386151	0.178511737986147	0.00884127362106689
1110057K04Rik	0.628831391423272	-0.02150802085726	0.718003523106317
1110058L19Rik	0.146417499144776	0.0544785573139064	0.238016655775115
1110059E24Rik	0.784078079937442	-0.0422200498045153	0.849553519595594
1110059G10Rik	0.130482643677689	0.058980966603667	0.217684153378956
1110059M19Rik	0.78141533402553	-0.0418317717516581	0.847266026512039
1110065P20Rik	0.908526082177868	-0.0639763601057168	0.945287564707996
1110067D22Rik	0.50314229335593	-0.00562586655535746	0.607895721569614
1190002H23Rik	8.7222172374853e-09	0.406824918584894	3.80501302720845e-07
1190002N15Rik	1.93396749168714e-14	0.56235128235401	7.06583081285779e-12
1190003J15Rik	0.543430389948028	-0.0107541762362882	0.643717997622995
1190005F20Rik	0.614637252421504	-0.0197170950305812	0.705332645970155
1190005I06Rik	0.667897251551483	-0.0264807416700288	0.752822144620781
1190007F08Rik	6.13858464215707e-05	0.258058458191989	0.000452701256810381
1190007I07Rik	0.78511806009201	-0.0423722074230148	0.850071952820496
1200009I06Rik	0.867460036527693	-0.0556981443751561	0.913714363308312
1200011I18Rik	0.0738054296117781	0.0797834331315261	0.140534833778692
1200011M11Rik	0.899251406111851	-0.0619497118649959	0.938142290837807
1200014J11Rik	0.129461692302403	0.059283785468884	0.216365393568793
1200016B10Rik	0.561323132473996	-0.013011437386131	0.658941279482995
1300001I01Rik	0.346189995338884	0.0158994814953655	0.458198788547774
1300002E11Rik	0.064516973950353	0.0843981153103707	0.126601115829399
1300002K09Rik	0.147402169733773	0.0542130343606345	0.239306781209144
1300010F03Rik	0.0783342882231946	0.0777079077268359	0.14722413595222
1300014I06Rik	0.246450247039734	0.0324184952662794	0.354029978893825
1300015D01Rik	0.0308061674679367	0.108222963559426	0.0709452079954308
1300017J02Rik	0.0747536561429942	0.0793402415157022	0.141970421028773
1300018I17Rik	0.206492066198775	0.0402741817705102	0.309429322817048
1300018J18Rik	0.0570421342842474	0.0885392568221967	0.115022181090358
1500001M20Rik	0.0166175840648876	0.126531062113796	0.0430652536937984
1500002F19Rik	0.0291875744325092	0.109874927967648	0.0679223053108962
1500002O10Rik	0.0450964637141062	0.0962387285060274	0.096082697625353
1500002O20Rik	0.151187399443331	0.053204838940941	0.243894160982218
1500003O03Rik	0.0339282903818468	0.105241383732289	0.0766753129415525
1500009L16Rik	0.000140798159135982	0.24119468544436	0.000895278214926656
1500010J02Rik	0.000904387661774562	0.200678673198979	0.00408769741409831
1500011B03Rik	0.201520962271002	0.0413241444682031	0.303718899565707
1500011H22Rik	0.880313836654052	-0.0581155746568869	0.923384398193798
1500011K16Rik	0.0792013022239323	0.0773220235012499	0.148392439861229
1500012F01Rik	0.00926033571160674	0.142844948166084	0.0271433239803522
1500016L03Rik	7.52396916478304e-06	0.297975451667502	8.22617501513717e-05
1500026H17Rik	0.0939104594559381	0.0712556310055369	0.169156504465775
1500031L02Rik	0.985021931410391	-0.0912922355860326	0.997017754308209
1500032L24Rik	0.208338438525909	0.0398887968661296	0.311443562673183
1520402A15Rik	0.351458267056659	0.0151107560789318	0.463318321384096
1600002D24Rik	0.103660950777166	0.067651519936199	0.182758831183187
1600002H07Rik	0.0362912935843017	0.103140803867395	0.0807362155851578
1600002K03Rik	0.748245794079001	-0.037133762633065	0.820226684008216
1600012F09Rik	0.825700791683747	-0.0485728432409047	0.882841230508867
1600012H06Rik	0.164276797867119	0.0498604992830382	0.25963610347834
1600014C10Rik	0.0460709534525716	0.0955486415419153	0.097660620173788
1600016N20Rik	0.45352724742396	0.000839536973187172	0.562801255170817
1600020E01Rik	0.0564538414228427	0.0888844229186024	0.114124612914397
1600021P15Rik	0.00963890044960914	0.141755014200037	0.0280559995327461
1600027N09Rik	0.339999420707877	0.0168347243810691	0.452127039281072
1600029O15Rik	0.000302959941427673	0.224996880465188	0.00167264474581001
1700001G11Rik	4.17911816410102e-06	0.308542078376009	5.14671314914604e-05
1700001G17Rik	0.000659255194798836	0.207865832827737	0.00314594785066318
1700001L05Rik	9.60163607266183e-05	0.249054992556092	0.000653410523113196
1700001L19Rik	0.334952445772013	0.0176042112208691	0.446798588385471
1700001O22Rik	0.652822688223999	-0.0245521902130705	0.739618288221737
1700001P01Rik	2.80786318705501e-05	0.27336064418017	0.000238576917481421
1700003E16Rik	0.0553612997005312	0.089533668553828	0.11243139203626
1700003F12Rik	0.000391171244150131	0.219447873156912	0.00204592010398474
1700003M02Rik	0.125214256342475	0.0605641282281034	0.21094417019191
1700006J14Rik	0.057025737069814	0.0885488362667907	0.115022181090358
1700007B14Rik	0.0241334033341939	0.115613018740394	0.0585700933118957
1700007G11Rik	0.0636423073895331	0.08486099207569	0.125178908107923
1700007K13Rik	0.0812458770503778	0.0764257533309852	0.151285723702747
1700007L15Rik	0.410116371783305	0.00670885244658015	0.521212465538359
1700008F21Rik	0.0970936199726421	0.0700468426650025	0.173611909330985
1700008O03Rik	6.24398614683304e-08	0.377700752441798	1.88794456994847e-06
1700008P20Rik	0.000243901551037804	0.229646020520149	0.00140886083680829
1700009P17Rik	4.97638026621267e-05	0.262218260448658	0.000381261602134432
1700010I14Rik	0.304952485206689	0.0223217710369232	0.416572030929249
1700011J10Rik	0.00240580562627732	0.177516370636162	0.00914602498764911
1700012B09Rik	0.474351800185077	-0.001899901072	0.581445656912906
1700012B15Rik	0.531278864678538	-0.0092153788038003	0.633289526642769
1700012C14Rik	4.00333083856187e-05	0.266488330183403	0.000318107897217306
1700013G23Rik	5.10696212546764e-07	0.344426444866506	9.78806500484437e-06
1700016K19Rik	0.14275418746785	0.05547864543867	0.233446492505006
1700017B05Rik	0.366251606802118	0.0129292049951985	0.477791745033753
1700018A04Rik	0.0484855741776632	0.093891508243385	0.101539469113169
1700018M17Rik	0.056973868067314	0.088579154215044	0.114977068388548
1700019A02Rik	0.0552250443733353	0.0896154041438441	0.11226169041094
1700019D03Rik	8.30894911213335e-08	0.373315663270993	2.36933399316232e-06
1700019E19Rik	0.237171813606305	0.0341596251458588	0.343543577699989
1700019G17Rik	6.16662142987723e-07	0.341320225508247	1.13358532511276e-05
1700019N12Rik	0.0906068082054024	0.0725461498254572	0.16467733397224
1700020I14Rik	0.504006804866814	-0.00573682646795803	0.608688612144433
1700020L24Rik	7.48677216766985e-05	0.254085966539636	0.000533288072723096
1700020O03Rik	0.143453759922298	0.0552861429831747	0.234306471803794
1700021C14Rik	0.613606745591898	-0.0195872758609199	0.704426649479256
1700021F05Rik	0.0215067842223893	0.119031136608212	0.0533094664180977
1700021K19Rik	1.56696560002443e-05	0.284432093981753	0.000148630483477154
1700023F06Rik	0.780910477323022	-0.04175836255492	0.846928079209266
1700023H06Rik	0.000140736592695909	0.241203750865606	0.000895211326118301
1700025E21Rik	0.242344654670097	0.0331833651507683	0.349477691715278
1700025G04Rik	0.616876993838401	-0.0199993315261373	0.707208723340788
1700025K23Rik	0.000589514964854016	0.210375880452196	0.00287495103966765
1700026D08Rik	0.000417590791279125	0.218016201221777	0.00215327542095325
1700026J04Rik	0.00170129380602421	0.185888473146742	0.00688090163197569
1700026L06Rik	2.1507425510258e-05	0.278455871671991	0.000193027492923948
1700028E10Rik	0.0169082467007146	0.126033061456271	0.0436765241405851
1700028J19Rik	1.64833729420189e-07	0.362629023959658	4.06566682537532e-06
1700028K03Rik	0.00281781016923501	0.173630256008513	0.0104143175843782
1700029F09Rik	0.00465615984557532	0.160984162821759	0.0156247752031868
1700029G01Rik	0.0406238795185034	0.0995818759809605	0.0883458550491064
1700029I01Rik	0.000199849377169926	0.233870656148996	0.00119493983205898
1700029I15Rik	4.69938316528787e-05	0.263346355582259	0.000364040476278936
1700029J07Rik	0.112069408793817	0.0647576818784326	0.193784383949632
1700029J11Rik	8.72464019455431e-05	0.250998922691157	0.000605956495413461
1700030C10Rik	0.154897738874977	0.0522351775844657	0.248144847597558
1700030C12Rik	0.00178936380572056	0.184681063699029	0.0071709490541411
1700030G06Rik	1.63716936017113e-05	0.283609787829844	0.000154029179556444
1700030J22Rik	0.0530580629845803	0.090939054783935	0.108654526528107
1700030K09Rik	0.000319420078441421	0.22385434254977	0.0017401894736338
1700034F02Rik	0.00369228852681677	0.166882992917532	0.0129141730942931
1700034H14Rik	0.654470178626321	-0.024762276602952	0.741101796511254
1700034H15Rik	0.000304065632785749	0.224918312709854	0.00167791032163741
1700037C18Rik	0.217374235832948	0.0380369016369562	0.321429911319986
1700037H04Rik	6.43056429673316e-05	0.257132027498278	0.000470182499517978
1700040I03Rik	0.674179125838675	-0.0272890019914602	0.757494822557648
1700040L02Rik	0.00463305500616207	0.161111773312586	0.015571078122473
1700042O10Rik	0.115873687762883	0.0635054078894249	0.198522553956397
1700045I19Rik	0.0317813404284192	0.10726422494441	0.0727040656265572
1700047K16Rik	0.00103214710837726	0.197633975521628	0.00455616720441385
1700048O20Rik	0.864184748180789	-0.0551020563987596	0.911207787929684
1700049G17Rik	0.170371284105432	0.0483717602091361	0.267077966332078
1700052N19Rik	0.616862226861422	-0.0199974703092707	0.707208723340788
1700054N08Rik	0.106137761702307	0.0667800308626797	0.185947844852483
1700055D18Rik	0.002215078575052	0.179529994982459	0.00856200858952764
1700056E22Rik	0.0570396102036288	0.0885407312667642	0.115022181090358
1700056N10Rik	0.700971371543541	-0.0307742756923788	0.779959072568941
1700065D16Rik	0.00199380731190479	0.182079259137085	0.00784681302263786
1700066B19Rik	0.0606723304267326	0.0864739968294378	0.120800483502908
1700066M21Rik	0.290593502213277	0.0246778351833772	0.40127072821372
1700067K01Rik	0.000158345888901316	0.238752959385283	0.00098817288177564
1700081L11Rik	0.940893876482436	-0.0722123775475889	0.969246705349652
1700084C06Rik	0.00748787873946819	0.148561114531965	0.0228453252355695
1700084E18Rik	0.00509194917297127	0.158680597094395	0.0167600436648643
1700086L19Rik	0.842461209330419	-0.0513201522264786	0.894986504793181
1700086O06Rik	0.858381838575227	-0.0540638056022513	0.906779248424417
1700086P04Rik	1.98556216003513e-06	0.321571266237111	2.85416422955214e-05
1700088E04Rik	0.107316823707631	0.0663709226014122	0.187489055325834
1700092M07Rik	0.000116637869661742	0.245078583323288	0.000764664792619802
1700093J21Rik	0.0397747515238145	0.100252416444745	0.0869304358765123
1700093K21Rik	0.0187238146033295	0.123085882004346	0.0474028492418925
1700094D03Rik	0.0588224538281077	0.0875128650995753	0.11792059588289
1700095J03Rik	0.0151508764893205	0.129170279330588	0.0400332862728964
1700101I11Rik	0.0619743972234909	0.085758783134846	0.122793470128614
1700102P08Rik	4.83725668074645e-05	0.262777147491013	0.000372083725297966
1700104B16Rik	0.00293237302446619	0.17264367454371	0.0107538740548021
1700106J16Rik	0.150380168782548	0.0534182067832787	0.243121016429223
1700106N22Rik	0.188938790273792	0.0440676506253197	0.289189951952321
1700109F18Rik	0.0668868489026369	0.0831700891092082	0.130231449895142
1700109H08Rik	0.152665883230513	0.0528162956864506	0.245578939113328
1700112E06Rik	6.35434024227684e-09	0.411343337585064	2.97162839543491e-07
1700112J16Rik	0.032628844127841	0.106451785732061	0.074274667636286
1700113A16Rik	0.515933954538655	-0.00726303300427422	0.619649429019895
1700122E12Rik	8.48741183682833e-05	0.251556752417193	0.000591588797227577
1700123M08Rik	2.96574424868392e-07	0.353264372679073	6.31192437975363e-06
1700123O20Rik	0.239515586174381	0.033715519675996	0.346371069468424
1700125H20Rik	0.0146845344495112	0.130057764383698	0.0390540916956442
1810006K21Rik	2.04499823520058e-05	0.27941276562201	0.00018514782679769
1810008A18Rik	0.79957700543172	-0.0445192766597575	0.86157799964707
1810009A15Rik	0.000254321510818829	0.22875320004343	0.00145537665421408
1810010H24Rik	0.054331282830471	0.0901558591422231	0.110856045025942
1810011O10Rik	0.000145909435435652	0.240454904013145	0.0009204366076385
1810012P15Rik	0.0644507544175936	0.0844329726852451	0.126499482957061
1810013D10Rik	0.0164766054934182	0.126775430914251	0.0427630946482278
1810013D15Rik	6.60766711174991e-06	0.300330623746502	7.40162790631069e-05
1810013L24Rik	0.540213346829454	-0.0103473238841378	0.641151130729454
1810014B01Rik	0.044218656179595	0.0968714760818404	0.0945801406783214
1810014F10Rik	0.000145562590617948	0.240504319922439	0.000919240601968655
1810019D21Rik	0.104799521862403	0.0672488372172269	0.184256467860297
1810019J16Rik	0.856250462586946	-0.0536879043298801	0.905509519531283
1810019N24Rik	0.00606457240694577	0.154132742986979	0.0193125851281293
1810020D17Rik	0.000290351501136018	0.225912520196614	0.00161596136954057
1810021B22Rik	0.000427231194827453	0.21751502271329	0.00219846052338293
1810022K09Rik	0.0194491887763266	0.121979607202722	0.0489706279354544
1810024B03Rik	0.00571835526481024	0.155669190373837	0.0184241771594667
1810026J23Rik	0.744666700698249	-0.0366402332502154	0.817222774101702
1810027O10Rik	0.000304285859001755	0.224902696262727	0.00167806953123075
1810029B16Rik	0.0511427763060697	0.0921480834530554	0.105690651435251
1810030N24Rik	0.05731305048804	0.0883813231832444	0.115481153130002
1810030O07Rik	0.610274778460149	-0.0191676787338095	0.701336093699583
1810031K17Rik	0.358696242016711	0.0140374449988451	0.470173854267663
1810032O08Rik	2.14751904060532e-05	0.278484369933347	0.0001928368736052
1810034E14Rik	0.533698185206876	-0.00952220498958711	0.635185956835628
1810035L17Rik	2.88339598403777e-05	0.272850077104117	0.000243340304966652
1810037I17Rik	1.868103613878e-06	0.322622486969419	2.72553519771868e-05
1810041L15Rik	0.000671729721277485	0.207443418097889	0.00319504315759242
1810043G02Rik	0.00152563408918042	0.188481940244788	0.00628347698965642
1810043H04Rik	0.0958907985006468	0.0704997511369979	0.171893788541944
1810046J19Rik	0.967106541255302	-0.0813868055671014	0.986177659022322
1810048J11Rik	0.185459941373245	0.044849564349606	0.285074151272031
1810049H13Rik	0.413501259212937	0.00624214565568126	0.524791690752444
1810055G02Rik	0.0151314705851795	0.129206715978139	0.0399940617411142
1810058I24Rik	0.017246753731858	0.125462692666146	0.0443464253602719
1810059C17Rik	0.130270453698857	0.0590437496101961	0.217410824754174
1810059H22Rik	0.921271186064837	-0.0669675412728985	0.955148258351702
1810062G17Rik	0.304937187179577	0.0223242448970111	0.416572030929249
1810062O18Rik	0.11813398011992	0.0627768446691656	0.20156797133324
1810063B05Rik	0.158460381095983	0.051320637345047	0.25276754701126
1810063B07Rik	0.45809496225446	0.000234990800218937	0.56699572570512
1810074P20Rik	0.648913826888938	-0.0240543400428122	0.736188496710526
2010001A14Rik	0.00636486525367604	0.152864038962366	0.0200648286812362
2010001M06Rik	0.0049110674413302	0.15961378043601	0.0162746390246802
2010001M09Rik	0.00056563165838359	0.211300212116582	0.00277701074834071
2010002M12Rik	0.111810141150301	0.0648442581142203	0.193412354049401
2010002N04Rik	0.000975331802080021	0.198941580287893	0.00435004929122007
2010003O02Rik	0.000430378478702441	0.217353714909033	0.00221205960756293
2010007H06Rik	0.000887452407829337	0.20111223741363	0.00401736006094556
2010007H12Rik	0.144500219993619	0.0549995365315401	0.23562067485152
2010011I20Rik	0.809639407700898	-0.0460516388641703	0.870068404488673
2010012O05Rik	0.54375954230918	-0.0107957835289156	0.643970225113188
2010012P19Rik	3.37946386117985e-08	0.386983905931152	1.1463376737623e-06
2010015L04Rik	0.373925961052611	0.0118155492616364	0.485887639224929
2010015M23Rik	0.975894531485067	-0.0855816541937517	0.992073642029657
2010106G01Rik	0.860326662248905	-0.0544093117977844	0.9081225879294
2010107E04Rik	1.93314596048547e-09	0.427929519155492	1.13383213073691e-07
2010107G12Rik	0.000125154670760416	0.243628800146333	0.000812301058891715
2010107G23Rik	0.00612362030471638	0.15387878167408	0.019458222374309
2010107H07Rik	0.0188636121486464	0.122869724749167	0.0476741845007655
2010109A12Rik	0.065124277289716	0.0840798384372786	0.127517407736575
2010109K11Rik	0.418583882523884	0.00554449432323945	0.529470648090269
2010110K18Rik	0.244721229555755	0.0327395577816948	0.352383299344714
2010111I01Rik	0.000205401046976246	0.233292134332749	0.00122354557093153
2010204K13Rik	1.35786936278047e-05	0.287108698348039	0.000132294194528228
2010300C02Rik	0.310656012530695	0.0214045802123118	0.42232360401169
2010305A19Rik	0.894910327816067	-0.0610376320433121	0.934669907623749
2010317E24Rik	0.223268963064782	0.0368577362094062	0.327716425612664
2010321M09Rik	0.0334455456509732	0.105686222336075	0.0757992419334605
2200002D01Rik	9.0261169133643e-06	0.294653247767778	9.49556162625493e-05
2200002K05Rik	1.34640558266113e-10	0.462988142990204	1.25595290974086e-08
2210008F06Rik	0.615281305566747	-0.0197982422392762	0.705840796475701
2210009G21Rik	0.0999432989358228	0.0689917945063343	0.177641047280528
2210012G02Rik	0.106811913606269	0.06654566928509	0.186811661405519
2210013O21Rik	0.0245197364691831	0.115138493382031	0.0592917123297822
2210015D19Rik	0.779276924846348	-0.0415212817149988	0.845836444329418
2210016F16Rik	0.528916073659576	-0.0089154813891783	0.631271429328778
2210016L21Rik	0.847789598989094	-0.052222505028775	0.899164571966843
2210018M11Rik	0.42417427390758	0.00478134591934776	0.534622987028693
2210021J22Rik	0.196197197205906	0.0424694088758533	0.297742319781929
2210403K04Rik	0.00167591571216933	0.186247240033073	0.00679723203817522
2210404J11Rik	0.33714393391698	0.0172692955767769	0.449072851974941
2210404O07Rik	0.0455445527223333	0.0959198293921277	0.0968256541509952
2210404O09Rik	0.448378323731477	0.00152367497258177	0.558070309672031
2210406O10Rik	0.000574965738133074	0.210934662982185	0.00281574257180668
2210408I21Rik	0.112642507454883	0.0645668772700113	0.194602665080907
2210411K11Rik	0.695285117966719	-0.0300287956383312	0.775205996171553
2210416O15Rik	0.0115468516160606	0.136792942271913	0.0324254822723546
2210417K05Rik	0.0876088517905723	0.0737511266448002	0.160392153027588
2300009A05Rik	0.998833692731931	-0.112389396233913	0.999061567868583
2310001A20Rik	0.0705859727141404	0.0813246300366646	0.135687377463925
2310002F09Rik	0.815530826763948	-0.0469650365397363	0.874523915186459
2310002L09Rik	0.95973960881971	-0.0784277030790896	0.981665980696374
2310003C23Rik	0.819389849286459	-0.0475703190376089	0.877481667497352
2310003F16Rik	0.0123729183813742	0.134872635054301	0.0341491768420144
2310003H01Rik	0.352578200634883	0.0149439142157785	0.464550255787674
2310003L22Rik	0.412844049095577	0.0063326288866774	0.524161727908278
2310004I24Rik	0.17888757752034	0.0463566708477661	0.277011165295735
2310004N24Rik	0.541259063290207	-0.0104796127321991	0.641832456076838
2310006M14Rik	0.00172686302657804	0.185532025046077	0.00696824594963164
2310008H04Rik	0.786122500280849	-0.0425194412523688	0.851001869594151
2310008H09Rik	3.12165133603634e-05	0.271319447923026	0.000258961208514992
2310009B15Rik	3.07144134629192e-07	0.352699986503319	6.45849722900736e-06
2310010G23Rik	0.262427500536287	0.0295202324293111	0.371503961648762
2310010J17Rik	0.00312377174619171	0.171072578423691	0.0112928437668448
2310011J03Rik	0.943750618911885	-0.073062708776392	0.971219682169927
2310014H01Rik	0.889626302940046	-0.0599554547993919	0.930370115967534
2310014L17Rik	3.60311951950711e-06	0.311168502321008	4.54262451571504e-05
2310015A10Rik	0.247150548298056	0.0322888857535916	0.354794295395257
2310015B20Rik	0.273724384504408	0.0275400288483432	0.383513283382501
2310016C08Rik	0.659835206550967	-0.0254475326787584	0.745732423618245
2310016M24Rik	0.756993542733903	-0.0383500735418492	0.827178999247583
2310021P13Rik	0.196144552537885	0.0424808451977057	0.297688188477446
2310022A10Rik	0.165121722433226	0.0496516528597186	0.260676475348328
2310022B05Rik	0.547731497649579	-0.0112975933237365	0.647188200665723
2310026L22Rik	0.0236703942701067	0.11619069804016	0.057597849911872
2310028H24Rik	0.136894014484758	0.0571206016530952	0.225991747342483
2310028O11Rik	0.662402529372955	-0.0257760822593447	0.747959124178322
2310030G06Rik	0.0638117991660585	0.0847708779362077	0.125441937223985
2310030N02Rik	0.02475223440182	0.11485611149978	0.059726133371467
2310033P09Rik	4.26789407284481e-05	0.265236788589517	0.00033638677912575
2310035C23Rik	0.469095421474221	-0.00121234471073861	0.576641673995481
2310035K24Rik	0.517755003666267	-0.00749534193191059	0.621185571546509
2310036O22Rik	0.070893709047609	0.0811747939677412	0.136143558428375
2310037I24Rik	0.107679928898313	0.0662456628944776	0.187842724867175
2310039H08Rik	0.00321448101853591	0.170358963052739	0.0115493451387142
2310040G07Rik	0.000879919282001916	0.201307598430985	0.0039904692134646
2310043J07Rik	0.910591543401213	-0.0644436582474746	0.946762547971013
2310044G17Rik	0.75451465348328	-0.038003901741092	0.825344528326864
2310044H10Rik	0.150113066622988	0.0534890006611827	0.242829230717087
2310045N01Rik	0.424879437472525	0.0046853871118121	0.535320482347896
2310046K01Rik	0.572182942334803	-0.0143780963360414	0.668603304010905
2310046O06Rik	0.19248686084707	0.0432809267302605	0.293478778098635
2310047B19Rik	0.0920028931644748	0.0719961631856855	0.166558763025229
2310047M10Rik	0.0809375277661787	0.0765597150359661	0.150903829942109
2310050B05Rik	0.797289233601614	-0.0441754407388386	0.859799611958646
2310057J16Rik	0.00899407534456244	0.143636149716707	0.0264948380102716
2310057M21Rik	0.166597687437004	0.0492887485640409	0.262428956391155
2310058D17Rik	0.615609302113299	-0.0198395716476152	0.706078504327072
2310061C15Rik	0.0247965412550327	0.114802565625846	0.0598070339691251
2310061I04Rik	0.479545891195946	-0.00257691912065616	0.586293662430515
2310067B10Rik	0.5728178794337	-0.0144579490030201	0.669120572279278
2310069G16Rik	0.00295555978425846	0.172448361115403	0.0108140312823995
2310079F23Rik	0.961961680597095	-0.0792789689693072	0.983152980513506
2400001E08Rik	0.133014655539096	0.0582378999937524	0.22100218040636
2400003C14Rik	0.285364369099081	0.0255536318597309	0.395795234173567
2400009B08Rik	0.140724771257716	0.0560412446156051	0.230838117439581
2410001C21Rik	0.0890204613455154	0.0731795989617762	0.16245076281127
2410002F23Rik	0.0430258298669855	0.0977489544409845	0.0925139747887843
2410002I01Rik	0.0879398314644953	0.0736164441296014	0.160897321272077
2410002O22Rik	0.101826703551197	0.0683078374902305	0.180269959917475
2410003K15Rik	0.0029151648323634	0.172789556809878	0.0107019563879332
2410004B18Rik	0.0128895158059438	0.133729966897855	0.0352531875684399
2410004I01Rik	0.0284301359526142	0.110675906466486	0.0665837732640218
2410004N09Rik	0.125010683070331	0.0606263479172576	0.210738474382812
2410004P03Rik	0.0770505281857033	0.078285854751692	0.145262858825272
2410006H16Rik	0.00114070792902529	0.19531311408792	0.00493209934697153
2410015M20Rik	0.0109350459422453	0.138297258784928	0.0310655922062459
2410016O06Rik	0.000134735417641602	0.242106002377775	0.000864564588064681
2410017P09Rik	0.386764226182377	0.00997792828951849	0.498543493903737
2410018L13Rik	0.863191937741049	-0.05492283744462	0.910325155581501
2410018M08Rik	0.099050241148709	0.0693197723706841	0.176313852925793
2410022L05Rik	0.661808658512349	-0.0257000445130307	0.747432924029564
2410042D21Rik	0.602442047940641	-0.0181820585769834	0.694847995520605
2410066E13Rik	0.0112629922750984	0.13748166645545	0.0318066176374236
2410075B13Rik	0.15027431756617	0.0534462504954653	0.243024779339536
2410076I21Rik	0.00488775206050567	0.159736363604274	0.0162157600993356
2410080I02Rik	0.1507023226252	0.053332949868195	0.243425129582586
2410089E03Rik	0.131433508708257	0.0587006032917791	0.218872798615203
2410091C18Rik	0.175318466584844	0.0471923054662977	0.272747001588443
2410127L17Rik	0.471215840501361	-0.0014900051826845	0.578529277154324
2410131K14Rik	0.205106129996866	0.0405650775574112	0.307918804504414
2410133F24Rik	0.0228210510757771	0.117277025485161	0.0559738143658606
2500002B13Rik	0.128993439763969	0.0594232990915072	0.215957799822503
2500003M10Rik	0.12587798008125	0.0603618221433534	0.211854331735593
2500004C02Rik	0.00333287838809894	0.169455112398375	0.0118798146935145
2510002D24Rik	0.0783656217241614	0.0776939003060327	0.147267242625013
2510003E04Rik	0.368042342476589	0.0126682829434256	0.479770947744885
2510006D16Rik	0.122768034291521	0.061317141798546	0.207897162743376
2510009E07Rik	0.00159782126742036	0.187383998032636	0.00653627048442987
2510012J08Rik	0.0151409037806927	0.129188998893729	0.0400129640750464
2510039O18Rik	0.674293283028959	-0.0273037178007747	0.757494822557648
2510046G10Rik	0.036488048287769	0.102971345567224	0.0810501460193293
2600006K01Rik	0.00167430071646955	0.186270242441941	0.00679366304135273
2610001J05Rik	0.113191723234384	0.0643847522775527	0.195301382365348
2610002D18Rik	0.00229275243099688	0.178691163567511	0.00879580329272034
2610002I17Rik	0.0701135018627105	0.0815557457457137	0.135000052938774
2610002J02Rik	0.132006066135381	0.0585325503988164	0.219680241204799
2610002M06Rik	0.0343634952955643	0.104845082929216	0.0774571746094521
2610005L07Rik	0.159989065549153	0.0509330033157802	0.25446474175
2610008E11Rik	0.820177791111131	-0.0476946137524346	0.87811098429279
2610015P09Rik	0.000424560238267279	0.217652800111351	0.00218728346019191
2610017I09Rik	0.337264272368111	0.017250940142555	0.449164910732045
2610018G03Rik	1.25349360425382e-07	0.366930714903595	3.24704835122589e-06
2610019F03Rik	0.409585707503921	0.0067821751630126	0.520688985320497
2610020C07Rik	0.242683691587995	0.0331198737257046	0.349909060213654
2610020H08Rik	0.597464676218305	-0.0175561538549878	0.69068807032567
2610021A01Rik	0.052002199779556	0.0916008514815416	0.106912377202119
2610021K21Rik	0.918390330537719	-0.0662676696656377	0.952769158340601
2610024G14Rik	0.00112313410525185	0.19567436754318	0.00487655429655897
2610027K06Rik	3.12502431320782e-07	0.352420992638817	6.53980326738968e-06
2610027L16Rik	0.0498361801455053	0.0929953688777961	0.103588608653754
2610029G23Rik	0.22934037652863	0.0356656385864297	0.334632014575471
2610029I01Rik	0.302765815031918	0.0226761414564709	0.414217057085855
2610034B18Rik	0.0370085169994937	0.102526902085072	0.0819985297056375
2610035D17Rik	0.0143018502392759	0.130805240567243	0.0382683376558831
2610035F20Rik	1.32910889121404e-06	0.328446911075481	2.07556390251297e-05
2610036A22Rik	0.00490054977356578	0.159669011645333	0.0162459246463182
2610037D02Rik	2.14929371732403e-06	0.320201641858738	3.03479580682057e-05
2610039C10Rik	0.0449044627603993	0.0963762120243886	0.0957666987023133
2610044O15Rik	0.0103422815773334	0.139829543303006	0.029656955039939
2610101N10Rik	0.000214404426249177	0.232384721920619	0.00126984478998035
2610109H07Rik	3.24239063962827e-08	0.387603342567486	1.10841724458403e-06
2610203C20Rik	1.41076055260549e-05	0.286396161422829	0.000136687888458798
2610203C22Rik	0.991608959032165	-0.0972992037947951	0.998608777946258
2610204G22Rik	0.605106048356253	-0.01851717522128	0.696765907421117
2610206C17Rik	0.029374844953555	0.109679723128411	0.0683127776091359
2610301B20Rik	0.00807415487284732	0.146544886846937	0.0242750649760198
2610301G19Rik	0.0156470532326335	0.128252651170575	0.0411274539179697
2610305D13Rik	2.12035465226783e-07	0.358637444948791	4.85439419540743e-06
2610307P16Rik	2.84571487874822e-08	0.389550132234252	1.00615527880257e-06
2610316D01Rik	5.20334601015655e-05	0.261337725021623	0.000395711530703016
2610318N02Rik	0.0230077676996359	0.117035162618836	0.0563152812195845
2610507B11Rik	0.0456535791522294	0.0958426469693558	0.0969986452135506
2610507I01Rik	0.45006024523114	0.00129987978561308	0.559488659574573
2610528B01Rik	0.535520574331416	-0.00975316834204287	0.637051171876293
2610528E23Rik	0.0140050959650637	0.131397406590053	0.037640975929398
2700007P21Rik	0.939016143807654	-0.0716675242616573	0.967824044311186
2700012I20Rik	5.38658609801538e-09	0.413682753752617	2.62401556669155e-07
2700016F22Rik	0.0466444203983607	0.0951484103148303	0.0985664779522896
2700023E23Rik	0.0166130107564141	0.126538960071933	0.0430652536937984
2700029M09Rik	1.11016713305629e-06	0.331496898807298	1.78778705348101e-05
2700033N17Rik	2.76814264217449e-10	0.453772862374562	2.28985459980255e-08
2700038G22Rik	0.00100663733303108	0.198212504322967	0.00446469370494842
2700046A07Rik	0.194499895180779	0.0428392474421173	0.295703915195953
2700046G09Rik	0.0156320834141614	0.128279950353723	0.0411065897187207
2700049A03Rik	0.209383779877008	0.0396716827564135	0.312401169619116
2700050L05Rik	0.0913206750143693	0.0722640608010082	0.165545862903349
2700060E02Rik	0.353165398680796	0.0148565503642506	0.465156095290995
2700062C07Rik	0.277591600830285	0.0268742409599915	0.387652203433381
2700069I18Rik	5.07246219739004e-12	0.50261438963344	7.66860082376113e-10
2700073G19Rik	0.00376469572974274	0.166393029391202	0.0131151110473775
2700078E11Rik	0.000717837558819446	0.205943689708282	0.00337137580852079
2700078K21Rik	0.0529943221570361	0.0909786849348613	0.108585523127024
2700081L22Rik	0.000725388545956664	0.205706764247428	0.00339774009894285
2700081O15Rik	0.067348969655689	0.0829349143418178	0.130799704467205
2700086A05Rik	0.000724545868246341	0.205733089385796	0.00339560686569644
2700089E24Rik	0.204904383796474	0.0406075391151584	0.30770749945528
2700094K13Rik	1.66683546359095e-06	0.324581234355405	2.48143408531362e-05
2700097O09Rik	0.0942437631116247	0.0711275056491208	0.169632127757126
2810001G20Rik	0.130998014113186	0.0588288111081208	0.218396442009977
2810002D19Rik	0.245374160152995	0.0326181361745592	0.353049684448644
2810002N01Rik	0.546553885920757	-0.011148867565173	0.646145038249448
2810004N23Rik	5.35021866829972e-07	0.343661787736852	1.01324821583123e-05
2810006K23Rik	0.91904829618275	-0.0664261975217226	0.953238110371238
2810008D09Rik	0.58575493342168	-0.0160842870864559	0.680904913308102
2810008M24Rik	0.00864720255297286	0.144699581354829	0.0256983547147068
2810011L19Rik	0.00339555770680772	0.168988599630701	0.012060790973068
2810021B07Rik	0.342553680662402	0.0164477107487065	0.454603868522953
2810021J22Rik	0.284215817750209	0.0257473352159063	0.394576693784469
2810025M15Rik	0.317108768583465	0.0203788893070804	0.428637002824744
2810029C07Rik	0.674705160822249	-0.0273568207559745	0.75780097382732
2810030E01Rik	0.000104426990091633	0.247343399741116	0.00069898325390724
2810032G03Rik	0.163339532209612	0.0500931193403696	0.258597578438202
2810046L04Rik	0.00232457389082031	0.178355131459896	0.00889117826026516
2810055F11Rik	0.205453303452668	0.0404920776312914	0.308290103434485
2810055G20Rik	7.38115212939561e-10	0.440918029299724	5.11633458075932e-08
2810403A07Rik	0.624396971916305	-0.0209478864238382	0.714195779839306
2810403D21Rik	0.126095047585278	0.06029584160309	0.21215857713739
2810405K02Rik	0.625910650882723	-0.0211390157907489	0.715600435786578
2810407C02Rik	0.000483116455644899	0.214804548070092	0.00242971416192848
2810408A11Rik	0.00429659676945074	0.163039843929971	0.014633796377133
2810408I11Rik	0.000285518346577941	0.226273521949592	0.00159564539322414
2810408M09Rik	0.0817760940427533	0.0761963844832356	0.152030887440662
2810410L24Rik	0.251861632454834	0.0314232890684041	0.360268959898893
2810417H13Rik	0.00027273477398099	0.227257003922013	0.00153842062763095
2810422J05Rik	0.0713277736445665	0.0809643740967992	0.136794509525698
2810422O20Rik	0.365534359385521	0.0130338975114918	0.477104499891626
2810428I15Rik	0.0328135759051752	0.106277160975117	0.0745886818728526
2810429I04Rik	0.0873542055593141	0.0738550330318554	0.159976055022315
2810430I11Rik	2.41521010622607e-05	0.276246771368707	0.000212308469337777
2810432D09Rik	0.151700876484431	0.0530695698170116	0.244542538000502
2810432L12Rik	0.633340357151016	-0.0220782649244704	0.722258410934931
2810433D01Rik	0.000356180647282178	0.221491631674415	0.00189800668835842
2810442I21Rik	0.299886441545068	0.0231451402656706	0.411124806549082
2810442N19Rik	4.08803499914165e-06	0.308933303011583	5.05584413116693e-05
2810453I06Rik	0.127604033574669	0.0598396233521075	0.214163263163841
2810455O05Rik	0.279318843468313	0.0265787806571642	0.389443040062316
2810459M11Rik	0.000205891585090899	0.233241732312101	0.00122521911358639
2810468N07Rik	7.22056089307195e-06	0.298723281552271	7.94896273583194e-05
2810474O19Rik	0.0928950191065463	0.0716482834372855	0.167740933903573
2810488G03Rik	0.00702443924509261	0.150259921948291	0.0216917751437206
2900002K06Rik	8.24995176003945e-07	0.336483575150314	1.40329198851418e-05
2900006K08Rik	4.04516302664419e-05	0.266285276357393	0.000320850402524917
2900008C10Rik	0.00435499908324092	0.162695389763642	0.0147755696225177
2900010J23Rik	2.79742130494631e-06	0.315616112068131	3.72784022985133e-05
2900010M23Rik	0.025180866135967	0.114341629618068	0.0605175893417094
2900011O08Rik	2.93873719763086e-11	0.481835810264331	3.57893293297586e-09
2900026A02Rik	0.734488249846792	-0.0352487915394468	0.808938041673252
2900041M22Rik	0.0161519039240829	0.127345492625903	0.0421154650054963
2900052L18Rik	0.248989717983732	0.0319496644248775	0.356742866362803
2900053A13Rik	3.25691331683749e-05	0.270499464657766	0.000268152529752953
2900053O20Rik	0.0653657902561389	0.083953962249498	0.127837611656285
2900055J20Rik	0.344894062051527	0.0160944988498207	0.456862842072485
2900056M20Rik	0.600542924734295	-0.0179432133039883	0.693150011258742
2900060B14Rik	6.25781119012415e-08	0.377666967620385	1.88886806955606e-06
2900064A13Rik	0.894850409321001	-0.061025192607294	0.934662991558213
2900073G15Rik	0.00164329225922685	0.186715964627173	0.006687959236496
2900076A07Rik	0.0927273230929316	0.0717134661164285	0.167558893877459
2900079G21Rik	0.982067000340741	-0.0892232141419556	0.995060606943354
2900089D17Rik	6.03361940372231e-07	0.341680513094919	1.11733456687517e-05
2900092E17Rik	0.733020339394211	-0.0350495205751762	0.807676406883405
3000002C10Rik	0.521034688283812	-0.00791328713915296	0.624180977418759
3010001F23Rik	0.0248219970564329	0.114771840093981	0.0598519678782708
3010003L21Rik	0.00187607876414439	0.183545271992807	0.00746218945039695
3010026O09Rik	0.35806539698097	0.014130530979205	0.469557531358354
3010027C24Rik	0.0703028689585693	0.0814629576210351	0.135305247248291
3100002H09Rik	0.00900437626399896	0.143605145325528	0.0265103133875581
3110001D03Rik	0.150570931698634	0.0533677051491904	0.243274265202862
3110001I22Rik	0.792275782108287	-0.0434275013091938	0.855972177848264
3110002H16Rik	0.0760030260072638	0.0787634143810714	0.143749737873845
3110003A17Rik	2.90995677863393e-05	0.272673572521498	0.000244992376509377
3110007F17Rik	0.616611976186381	-0.0199659297305512	0.706997334186372
3110009E18Rik	0.35529366629982	0.0145405552890425	0.46712685376636
3110021A11Rik	0.478888777996751	-0.00249139560317158	0.585659160861539
3110040N11Rik	0.403435542507315	0.00763509473617063	0.514848574366961
3110043A19Rik	0.00793727560595892	0.14700333972173	0.0239538809674241
3110043O21Rik	0.00399096435943396	0.1649162309337	0.0137574693754315
3110045C21Rik	0.0597276448099762	0.0870011047351766	0.119403830971298
3110047P20Rik	0.00016810748008408	0.237503787146159	0.00103952781319976
3110052M02Rik	0.0276240747513144	0.11154927478266	0.0651483860830824
3110053B16Rik	0.0675029443635196	0.0828568580748658	0.131023700642285
3110056K07Rik	0.17793372234309	0.0465787781163236	0.275850750418208
3110056O03Rik	0.759793193079404	-0.0387425235066603	0.829514612901295
3110057O12Rik	0.0487918237845243	0.0936864429072236	0.102050675431503
3110062M04Rik	0.0932919862684204	0.0714943672013326	0.168319090863096
3110067C02Rik	0.000756836576766967	0.204744351666287	0.00352264581959173
3110070M22Rik	0.000816147975738679	0.203027408224571	0.00375073035915336
3110082D06Rik	0.315260210543878	0.0206714568009694	0.426637109218594
3110082I17Rik	0.345375789282938	0.0160219597850767	0.4573282404602
3110083C13Rik	0.335138397916884	0.017575745306205	0.447012631903589
3110099E03Rik	0.363006580606713	0.0134037157805056	0.474405425448985
3200002M19Rik	0.0176574400060139	0.124784050474523	0.0451265702980859
3222401L13Rik	0.117482331223509	0.0629857438598237	0.200722617634229
3230401D17Rik	8.50266196707798e-10	0.439033167854058	5.80199155317691e-08
3300002I08Rik	0.716466922375242	-0.0328244801808264	0.793525351629065
3632451O06Rik	0.281665922563244	0.0261791390926952	0.391874278777597
3632454L22Rik	0.25576156199137	0.0307148389712996	0.364598480949655
3830406C13Rik	0.225704749994279	0.0363768158653446	0.330426930515875
3830408C21Rik	0.0457409817086257	0.0957808875210783	0.0971351141401305
3930402G23Rik	2.02787167048829e-07	0.359346875407813	4.69785805618932e-06
4430402I18Rik	0.0234611065772052	0.116455121779762	0.0572076510072925
4631405K08Rik	0.922413038270416	-0.0672491860858861	0.956049494807818
4632404H12Rik	1.00494051534021e-09	0.43679580631348	6.70100449335409e-08
4632411B12Rik	0.353995993680956	0.0147331066473788	0.465998179040904
4632411P08Rik	0.00223597700808234	0.179301642984106	0.00861998874274346
4632415K11Rik	0.000123909895327356	0.243834729796547	0.000805712953042581
4632415L05Rik	0.103241680152243	0.0678007063978334	0.18223949117563
4632419I22Rik	0.634428576028462	-0.0222160044635678	0.723279043531389
4632427E13Rik	0.77285908495513	-0.0405962736370669	0.840483056731869
4632428C04Rik	0.0726841008271327	0.080313719790415	0.138836845246207
4632428N05Rik	0.993446676662155	-0.0995981346334778	0.998608777946258
4632433K11Rik	0.12198574726829	0.0615604557697891	0.206852064382518
4632434I11Rik	0.124935638687314	0.0606493045013522	0.210661456649349
4731419I09Rik	0.283385171654535	0.0258877299112708	0.393732843838492
4732415M23Rik	4.23148029793722e-06	0.308320862273041	5.19296500944192e-05
4732418C07Rik	1.38408523849015e-05	0.286752264330819	0.000134506628362155
4732444A12Rik	0.000215765522401521	0.232250697470029	0.0012770435256009
4732463B04Rik	0.0675214254498631	0.0828474993178363	0.131030567457591
4732471D19Rik	0.80032091518008	-0.044631432757517	0.862170184157712
4732491K20Rik	0.0908923451703132	0.0724330999751124	0.164956955112468
4831426I19Rik	0.0480329062794756	0.0941966676277157	0.100856314271196
4831440E17Rik	0.00558426368110448	0.15628734842319	0.0180819400394161
4833403I15Rik	0.146683682468771	0.0544066439969868	0.238383072880626
4833417C18Rik	0.046422927342117	0.0953024875397446	0.0982286289573728
4833418N02Rik	0.280531379863443	0.0263720560622073	0.390757155495384
4833420G17Rik	0.342681313381387	0.0164284141475696	0.454657087709202
4833422M21Rik	0.0236535189427202	0.116211941889142	0.0575647740353156
4833439L19Rik	0.0134977032815463	0.132436667373743	0.0365687042250081
4833442J19Rik	0.15532431808268	0.0521248352789598	0.248737335970775
4921504A21Rik	5.61375257179441e-06	0.303269593413061	6.49824282848571e-05
4921507G05Rik	0.0245081388237868	0.115152641543364	0.0592826524900344
4921507P07Rik	0.57920639533657	-0.0152611855058289	0.674919771097503
4921513D23Rik	0.531310304242177	-0.0092193676476231	0.633289526642769
4921515J06Rik	3.44413136309373e-05	0.269416648375189	0.000279887542699605
4921517L17Rik	2.02765054403803e-07	0.359348608802141	4.69785805618932e-06
4921524J17Rik	0.389236600751698	0.00962749731109624	0.500957160383277
4921530L18Rik	0.141608158335074	0.0557955829940487	0.231940064698066
4921531C22Rik	0.187067386083784	0.0444869499498787	0.287027203268158
4921536K21Rik	0.0507758847543674	0.0923841057583025	0.105019069576287
4922501C03Rik	0.0341558330773592	0.105033629573786	0.0770802785584414
4922501L14Rik	0.0351993675064027	0.104096107961917	0.0787964396170263
4930402H24Rik	0.0705954385794557	0.0813200129642299	0.135687377463925
4930404I05Rik	0.00219885051410835	0.179708703521308	0.00851053662898215
4930404N11Rik	0.0878341475445817	0.0736594036851174	0.16072072678311
4930405A21Rik	0.0107817271492429	0.138686206894412	0.0307445770758167
4930412C18Rik	8.50456688888969e-05	0.251515918302483	0.00059254902475351
4930412F09Rik	0.0711221731853283	0.0810639079554745	0.136507557311054
4930412F15Rik	0.00149877974700403	0.188902821413255	0.00619149119473466
4930415F15Rik	0.00259904312049632	0.175622433323717	0.00972215399327094
4930417G10Rik	5.7557677147168e-06	0.302820412261983	6.63199069730542e-05
4930420K17Rik	0.000171146328830952	0.237128949433132	0.00105587327051
4930422G04Rik	0.555629692498252	-0.0122940741468465	0.653877192144802
4930426D05Rik	0.000606824706090963	0.209727763768632	0.002942999134601
4930426L09Rik	0.271355204210454	0.0279508859472593	0.380880601197044
4930427A07Rik	0.251318421712443	0.0315225432062204	0.359609265793988
4930429B21Rik	0.000165121964423152	0.237878363803371	0.00102359275011977
4930429F24Rik	0.00883549065586313	0.144117602783735	0.0261471480985271
4930430F08Rik	0.217262473600744	0.0380594730645268	0.321340305265771
4930432K21Rik	0.58435436283843	-0.0159082569244471	0.679608890582767
4930441O14Rik	0.0612695138330573	0.0861443691445264	0.121754500180207
4930443B20Rik	1.0302685136282e-06	0.332756564231983	1.69332885880954e-05
4930444A02Rik	0.265959078833168	0.0288953634980695	0.374956722997347
4930444M15Rik	0.0403860519539084	0.0997684456676489	0.0880032546117907
4930444P10Rik	0.000660415895928812	0.207826212784383	0.00314977252295447
4930447C04Rik	0.584183421580185	-0.0158867720054394	0.679545281523727
4930448E22Rik	0.00100286237934361	0.198299281817946	0.00445233213097141
4930451G09Rik	0.212226531489614	0.0390851123187562	0.31570249238556
4930452B06Rik	0.149402832105273	0.0536777152235901	0.241896147848786
4930453N24Rik	0.0897498126017105	0.0728872172438839	0.163509501724101
4930455C21Rik	0.084645292099484	0.0749761347621996	0.156173012893072
4930455F23Rik	0.00756586258162443	0.148284763293121	0.0230231705871851
4930458D05Rik	0.126855741206314	0.0600653233006043	0.21319301710926
4930465K10Rik	0.000838246663486165	0.20241757158705	0.00383520264481004
4930469G21Rik	0.0327322685733137	0.106353913199127	0.0744521133554089
4930470G03Rik	1.09447850678392e-07	0.369046994775498	2.96201690948605e-06
4930471M23Rik	0.144805840337794	0.0549161350735261	0.235943512218145
4930473A06Rik	0.40778981793744	0.00703063208227261	0.519020003162092
4930480K23Rik	0.0700183387616525	0.0816024542708932	0.13490678855379
4930481A15Rik	0.00661533579725688	0.15184719236872	0.0207359731441783
4930481B07Rik	5.40550885275659e-07	0.34349266902719	1.02151302533181e-05
4930483J18Rik	0.156863112123815	0.0517287063545198	0.250743632970134
4930485B16Rik	0.00161550238461971	0.187122151484424	0.00659218725648018
4930500F10Rik	0.0230715317706657	0.116952966079416	0.0564360288560103
4930500J02Rik	0.0501871655651734	0.0927659088149839	0.104145346410655
4930502E09Rik	0.0852328855483556	0.0747304662833429	0.156992869852065
4930502E18Rik	0.0582973976223988	0.0878127894031749	0.11710898764078
4930503L19Rik	0.228652407301226	0.0357996144551259	0.333850409361552
4930505H01Rik	0.00262735878057907	0.175355984561764	0.00981022761692563
4930506C21Rik	0.129470866483365	0.0592810560281843	0.216365393568793
4930506M07Rik	0.0176093722176956	0.124862743940879	0.0450234087449669
4930509G22Rik	0.00950567399935873	0.142134068464979	0.027746505480485
4930513N10Rik	0.392123599673356	0.00921965008673109	0.503785462818436
4930518I15Rik	0.448499262328134	0.00150757252992995	0.558145767608362
4930519F09Rik	6.11148756949645e-09	0.411896160711904	2.88887216998003e-07
4930520K10Rik	0.0195119950756899	0.121885566745149	0.0491005678924342
4930520O04Rik	4.17600735114534e-07	0.34771894561141	8.35058619350466e-06
4930522L14Rik	1.81316917366858e-05	0.281688067455452	0.00016735551472961
4930523C07Rik	0.239014476473837	0.0338102227007185	0.345784266121241
4930524J08Rik	0.443982235841277	0.00211011233333169	0.5542114363975
4930524L23Rik	0.0362269754227773	0.103196373119636	0.0806234096433053
4930524O07Rik	8.16378622984549e-08	0.373587380581249	2.33758111388453e-06
4930525G20Rik	5.67215310703005e-07	0.342699798990862	1.06160671331895e-05
4930526A20Rik	2.6503330571573e-06	0.316559628110521	3.57805164152175e-05
4930529C04Rik	0.0121045792342575	0.135483339229315	0.0336415223504237
4930532G15Rik	0.0289964009900988	0.110075344154856	0.0675940295312193
4930534B04Rik	0.0288626018036432	0.110216306954009	0.0673944919948026
4930538K18Rik	5.01148067107041e-05	0.262079611185717	0.000383448239653411
4930539E08Rik	0.18898146183272	0.0440581252473838	0.28919440629672
4930539J05Rik	0.000620392840234841	0.209231807754036	0.00299802403945947
4930540M05Rik	0.246195254262373	0.0324657498181681	0.353750608275234
4930544O15Rik	0.00913792840487105	0.143206073305667	0.0268248828985979
4930547M16Rik	0.0119252945860107	0.135898242102958	0.0332213226474827
4930547N16Rik	0.874236661165282	-0.056956345641711	0.918658297492693
4930548G14Rik	8.03174964643844e-05	0.252671169192483	0.000564540254707779
4930548H24Rik	0.0834107874572147	0.0754968987151032	0.154398878999068
4930550C14Rik	0.026376746325313	0.112946230215355	0.062797855051183
4930550G17Rik	5.77375975233446e-09	0.412701425034085	2.77409382949834e-07
4930556M19Rik	0.099244626010425	0.0692481799501355	0.176570255285059
4930558J18Rik	0.17484658759043	0.0473037284956905	0.272123234520178
4930558K02Rik	0.0271999191635094	0.112017932989834	0.0644090641294884
4930563E22Rik	0.391247911412984	0.00934320657770049	0.503028931264626
4930570G19Rik	0.0428907379660733	0.0978496563297536	0.0923140490563362
4930570N19Rik	0.000192847787259107	0.234622404805845	0.00115979823222324
4930572J05Rik	0.00875648496747749	0.14436040920002	0.0259527593163179
4930577N17Rik	0.00891011349129906	0.143890078821007	0.0263014072204867
4930578M01Rik	0.0439643894446993	0.0970567881420842	0.0941626157415354
4930578N16Rik	0.692724686255601	-0.0296942131761189	0.773137709085755
4930579C15Rik	0.0356306927657576	0.10371569405714	0.0795082655596248
4930579G22Rik	0.343401996305148	0.0163195294343277	0.455367925081541
4930579G24Rik	0.138917269899847	0.0565476447880835	0.228622369108009
4930579K19Rik	0.931031832305068	-0.0694609996891087	0.962422943892365
4930580A09Rik	0.00357171898612304	0.167718952823014	0.0125475232090625
4930581F22Rik	0.00963267101073395	0.141772631435908	0.0280425218318794
4930583H14Rik	0.341892495770873	0.0165477378930283	0.454121691913489
4930588N13Rik	0.0507096163941696	0.0924268924059805	0.104943892223808
4930589L23Rik	0.00185719237164126	0.183788409041076	0.00740554402489149
4930594C11Rik	0.000171837779135928	0.237044542797485	0.00105923343856125
4930594M22Rik	6.64710040412482e-05	0.256470519207594	0.000483292702268395
4930599N23Rik	0.000300316536184033	0.225185819941682	0.00166088019396386
4931406C07Rik	0.000266740658316915	0.227733277535786	0.00151059608532205
4931406P16Rik	0.28088048414577	0.0263126422169175	0.391091786460053
4931408A02Rik	4.88982883089505e-06	0.305743830086748	5.81375784456993e-05
4931414P19Rik	0.710432502603342	-0.0320226254644911	0.788299713081942
4931415C17Rik	0.276891558433877	0.026994321775573	0.387000400528659
4931428F04Rik	0.218244658717527	0.0378613894064301	0.322173535736795
4931429I11Rik	0.00506307097177094	0.158827511587752	0.0166869151723261
4931440P22Rik	0.869394806666204	-0.0560538605854468	0.915215602647531
4932412H11Rik	2.18892474754052e-09	0.426225619111691	1.25448278750386e-07
4932415G12Rik	0.038911875551819	0.10094669783272	0.0853957654301401
4932425I24Rik	0.0249737308362526	0.114589273243012	0.0601186434695075
4932430I15Rik	0.294274631426205	0.0240671514174193	0.405075597944291
4932438A13Rik	0.000176779326232165	0.236450538459862	0.00108275835205002
4933400F03Rik	0.00328100887269023	0.169847360920843	0.011741573179115
4933403F05Rik	0.0252832907952285	0.114219841451434	0.0607271994173898
4933403G14Rik	0.140918771347277	0.0559871928234102	0.231069891829565
4933404K08Rik	0.0502739590076309	0.092709379508381	0.10426376763444
4933404M02Rik	0.00837170008224094	0.14557233054061	0.0249982128966898
4933404O12Rik	0.0130879004002617	0.133302148568725	0.0356456762415576
4933405D12Rik	6.71191589460412e-05	0.256276502727736	0.000487399043659099
4933406C10Rik	2.79704709808631e-05	0.273434828394982	0.000238000072581949
4933406P04Rik	0.826782791653353	-0.0487463717232499	0.883550937875475
4933407C03Rik	0.336017060466508	0.0174413577896199	0.447961653886598
4933407H18Rik	0.00114641383462578	0.195196943255438	0.00495188655611633
4933407K13Rik	0.420170574006581	0.00532745424872505	0.53114188397271
4933408B17Rik	0.202158225333776	0.0411885178367523	0.304470010106358
4933411K20Rik	0.248705629013092	0.0320019529201632	0.35645232232777
4933413G19Rik	0.282808733217757	0.0259853107752471	0.393105208505142
4933415A04Rik	0.104419065763338	0.0673829993711573	0.183855136173861
4933417D19Rik	0.0633851494039798	0.0849981044525098	0.124830964808347
4933421A08Rik	0.321442602806141	0.0196968715773221	0.433126310058494
4933421E11Rik	0.328353153778734	0.0186202862071863	0.439971934580959
4933421O10Rik	0.534836653146949	-0.0096665060806671	0.636324992282092
4933422H20Rik	0.0185630146348603	0.123336308886892	0.0470841173924711
4933424B01Rik	0.0311780472751301	0.107854243130365	0.071585417002351
4933426M11Rik	0.396435829444242	0.00861311066699766	0.508245861610035
4933427D14Rik	0.18514630818371	0.0449205833682618	0.284766778338688
4933427E11Rik	0.000163574550177604	0.238075047110739	0.0010161554681065
4933427G17Rik	0.005729090206138	0.155620280875631	0.0184485962073158
4933430H15Rik	0.0409816601856817	0.0993029867824347	0.0889694695068458
4933430I17Rik	1.83855566796155e-06	0.322896942069712	2.68913684312274e-05
4933431E20Rik	0.139343919096107	0.0564276531204172	0.229130268090804
4933431K23Rik	4.0815599992284e-05	0.266110229739319	0.000323152675875704
4933432B09Rik	0.0851897775756396	0.0747484417771634	0.156962925965958
4933433G15Rik	0.000647580943513035	0.208268022817887	0.00310290355365795
4933433P14Rik	0.317889785386388	0.0202555800491697	0.429394836811298
4933434E20Rik	0.104751978748015	0.0672655810446516	0.184238932865986
4933434M16Rik	0.100550030344349	0.0687703265994292	0.178519156810772
4933435F18Rik	0.228838092506116	0.0357634265739581	0.334038091250188
4933436C20Rik	1.23201003985244e-07	0.367200945809685	3.21993443649661e-06
4933437F05Rik	0.0395599962010087	0.100423976569301	0.0865581601219076
4933439C10Rik	0.0882323146964735	0.0734977735426614	0.161314647918271
4933439F18Rik	0.276440824760874	0.0270717399534246	0.386567478178092
4933440M02Rik	0.00246668555211773	0.176904860334635	0.00932290183782083
5031414D18Rik	0.0122874788745477	0.135065770775324	0.0339882518963633
5031425E22Rik	0.400240863421319	0.00808047926421906	0.51192062942825
5031434O11Rik	1.24580061291735e-05	0.288710727954433	0.000123572428443052
5031439G07Rik	0.342611452835849	0.0164389757684488	0.454629013951444
5033403F01Rik	0.00293988931189766	0.172580204579265	0.0107701773266658
5033411D12Rik	0.000248447969861852	0.229252107721892	0.0014290036233084
5033414D02Rik	0.000296642762741177	0.225451036544247	0.00164471202345622
5033428I22Rik	1.70984569727542e-07	0.362050444377045	4.16466166571098e-06
5033430I15Rik	0.0721056182515386	0.0805899730495135	0.137942208713563
5133401N09Rik	0.0673288621690732	0.0829451187694816	0.130795093892401
5330413P13Rik	0.0352918475599057	0.104014201583533	0.0789430013594472
5330417C22Rik	0.142792962658832	0.0554679565358798	0.233488129244563
5330426P16Rik	0.341220469235974	0.0166495148154171	0.453400770494869
5330430P22Rik	5.54958353793423e-05	0.260062644853434	0.000416801055694872
5330434G04Rik	3.11712185605799e-07	0.35246184732281	6.53105925802736e-06
5330438D12Rik	0.573474189050313	-0.0145404849286555	0.66979799223279
5330439K02Rik	0.00342477429969346	0.168773866253054	0.0121407452786991
5430400D12Rik	6.73537622752295e-07	0.339859554065516	1.20283393993961e-05
5430401F13Rik	0.170656401450602	0.048303096570979	0.267310792355954
5430402O13Rik	0.667523350417846	-0.0264327250058716	0.752626783867672
5430403G16Rik	0.0113771444273366	0.137202827329468	0.0320824862232195
5430405G05Rik	0.00933154671103254	0.142636859491603	0.0273246509720116
5430405H02Rik	0.145248052430371	0.0547956988515456	0.236532184554872
5430407P10Rik	0.91577958483031	-0.0656460274612491	0.950860069814633
5430411K18Rik	0.066213970325947	0.0835149804143053	0.129236994725223
5430416N02Rik	5.94310790506843e-05	0.258702472890176	0.000441211405389296
5430417L22Rik	0.291876023550552	0.0244645308885083	0.402621669331732
5430437P03Rik	0.0724451161919143	0.0804276223709852	0.138470844976305
5530401N12Rik	0.0331878707752493	0.105925974329449	0.0752931034651419
5530601H04Rik	0.0571640724724811	0.0884680926449446	0.115241560978262
5730403B10Rik	0.518182171020851	-0.00754980951650452	0.621570501586365
5730405O15Rik	0.120512465823356	0.0620220670518825	0.204848998075428
5730409E04Rik	0.387690570161735	0.00984650308625445	0.499416497204579
5730419I09Rik	0.397492531338217	0.00846495443328843	0.509488855582394
5730422E09Rik	0.00384048768350542	0.165889417852767	0.0133221730850425
5730437N04Rik	0.335482233837996	0.017523133605241	0.447369168490376
5730446D14Rik	0.0146099316951719	0.130202091531256	0.0388803371036339
5730455O13Rik	0.310173057326573	0.0214818530921657	0.421830547214898
5730455P16Rik	0.643816966109543	-0.0234063798798816	0.731518889076647
5730457N03Rik	2.40067563839067e-12	0.511162836807151	4.04813929523627e-10
5730469M10Rik	0.000110749758476158	0.24614099461137	0.00073402060256855
5730494M16Rik	0.817360451458309	-0.0472513013061995	0.876031728517357
5730494N06Rik	0.0549214762738344	0.0897981270911049	0.111836127407196
5730507C01Rik	0.139440428338331	0.0564005502514283	0.229245972791723
5730508B09Rik	0.296366833438313	0.0237221584325122	0.407190939988068
5730522E02Rik	0.0115584057065167	0.136765235441247	0.032447536557577
5730528L13Rik	0.00112990304919479	0.195534599394888	0.00489866743479086
5730559C18Rik	0.926716140881862	-0.0683336671959465	0.959621139287885
5730577I03Rik	0.0103258602170119	0.13987311851769	0.0296277177070906
5730590G19Rik	0.00596720733476306	0.154556509245214	0.0190613688578761
5730596B20Rik	7.91987904669749e-05	0.252953972709629	0.000559088253697072
5830403M04Rik	0.417006122687794	0.00576066453683177	0.528093325648169
5830415F09Rik	0.139898782275977	0.0562720283417313	0.22970596910212
5830417I10Rik	0.422028406633042	0.00507377067877268	0.532760737627675
5830418K08Rik	0.179956822952521	0.0461087333669181	0.278273768108488
5830428H23Rik	0.0553821661715641	0.08952116654298	0.11243139203626
5830433M19Rik	0.842035043953092	-0.0512486259071487	0.894783445883133
5830444B04Rik	0.17194223146058	0.0479944959007109	0.268819730152821
5830454E08Rik	2.12769169861024e-06	0.32037647844232	3.01644923345903e-05
5830472F04Rik	1.17970087210936e-05	0.2897216844845	0.000118202984543208
5930403N24Rik	4.72623843838481e-06	0.306351566461709	5.63837030571118e-05
5930412G12Rik	0.00593544811616863	0.154696111494976	0.0189841243139247
5930416I19Rik	0.00787266720674712	0.147222251009164	0.0238080642877607
5930422O12Rik	0.0916026019862718	0.0721531536950047	0.16593686923182
5930434B04Rik	0.514508064488275	-0.00708100834150338	0.61834758271182
5S_rRNA	0.429626407652778	0.0040411387442022	0.540097369964643
6030405A18Rik	0.00257853741699491	0.175817081342329	0.00966855049857595
6030408B16Rik	0.00013954030248677	0.241380652034384	0.000888246201346819
6030419C18Rik	0.227511365461699	0.036022436461123	0.332378108638938
6030422M02Rik	0.0868673880570024	0.0740543716603972	0.159410232004825
6030429G01Rik	0.673005466627511	-0.0271377663367309	0.756424845750603
6030442K20Rik	0.603989475142653	-0.0183767048626096	0.696112319326452
6030446N20Rik	0.0710145815589542	0.0811160907060807	0.136330894011974
6030455H03Rik	0.549111323928746	-0.0114718046783315	0.648119887450425
6030458C11Rik	0.208726496807929	0.0398081083041149	0.311791871764962
6230400D17Rik	0.524357668201282	-0.00833619639579464	0.627390354591382
6230409E13Rik	0.126649295527038	0.060127776009456	0.212948101213582
6230427J02Rik	0.00377231337403088	0.166341990682615	0.0131312146963834
6330403A02Rik	2.94957034981826e-05	0.272413168740642	0.000247495766625659
6330403K07Rik	0.000946286894091542	0.199637930018927	0.00424208416709698
6330403L08Rik	0.342170754240059	0.0165056286441971	0.454319239635669
6330403N20Rik	0.0716272656614963	0.080819815800181	0.137191716678207
6330406I15Rik	1.00822225356694e-05	0.292621616649764	0.000104007021534138
6330407J23Rik	4.39342229182083e-14	0.554089627600432	1.35170959178354e-11
6330408A02Rik	0.312043662865693	0.0211829523749946	0.423589848245521
6330409N04Rik	0.017266955708444	0.125428972140811	0.0443678538108399
6330416G13Rik	0.905879409696361	-0.0633864314933201	0.943429372756404
6330418K02Rik	0.614855926539748	-0.019744645739058	0.705491257768095
6330439K17Rik	0.319008444104555	0.0200792711986229	0.430673678542077
6330503K22Rik	0.430291830973928	0.00395106458521277	0.540789583960183
6330512M04Rik	0.00815599918191467	0.146274146908381	0.0244582348928245
6330545A04Rik	0.0323607058534956	0.106706804757369	0.0737504481550035
6330549D23Rik	0.240922575920774	0.0334503331773647	0.347798749911312
6330577E15Rik	0.0824419903909641	0.0759100614883077	0.152944587484009
6330578E17Rik	0.870727020842555	-0.0563003963199484	0.915903296815972
6430527G18Rik	0.00010651957731697	0.246937959194846	0.000710549192623698
6430531B16Rik	0.0216015313349791	0.118901528475923	0.0534989485978716
6430548M08Rik	0.0038408454763058	0.165887062329677	0.0133221730850425
6430550D23Rik	0.000252429705854595	0.228912690450557	0.00144810590499576
6430562O15Rik	0.177059094475389	0.0467832132495435	0.27476199803689
6430571L13Rik	2.49935294570171e-06	0.317581996325932	3.41098463881486e-05
6430573F11Rik	0.291845444528477	0.0244696099265792	0.402621669331732
6430590A07Rik	0.159659818096666	0.0510162537918432	0.254240827200693
6430598A04Rik	0.416242215425015	0.0058654554475126	0.527354409182812
6430628N08Rik	0.00338837285609681	0.169041668455259	0.0120409107958196
6430704M03Rik	1.62040738418596e-05	0.283803010376476	0.000152697927439383
6530401N04Rik	0.0280094151314912	0.11112898773174	0.0659064957951108
6530402F18Rik	0.0158316495435364	0.127917937559304	0.0414758945391392
6530403G13Rik	6.27547938437396e-07	0.341030873273387	1.1463862704559e-05
6530409C15Rik	0.0321898435609827	0.106870277203429	0.0734660706050174
6530418L21Rik	0.490447012216606	-0.00399061211586105	0.596130389052025
6720401G13Rik	5.05450478266979e-09	0.414580517072821	2.47588553082154e-07
6720416L17Rik	8.44649973305432e-07	0.336090080445728	1.43181423536317e-05
6720456B07Rik	0.748588438341399	-0.0371811324130396	0.820513392093512
6720456H20Rik	0.861819917496597	-0.0546762596049437	0.909332867550351
6720463M24Rik	5.19190924979315e-06	0.304671226910187	6.08626420545605e-05
6720483E21Rik	0.000521017655327194	0.213129999150424	0.00259038784408088
6720489N17Rik	0.00181633720800969	0.184322359480852	0.00726079453313561
6820408C15Rik	0.00711566584510965	0.14991755953275	0.0219271537384797
6820431F20Rik	0.374843740938773	0.0116831483622868	0.486791668012682
7SK	0.0255131909169156	0.113948064090867	0.0611988550280329
8030423F21Rik	0.0973816188340172	0.0699390792269763	0.174014820612611
8030451A03Rik	0.00140511564910472	0.190428152773508	0.00586144460950273
8030462N17Rik	0.29232230661239	0.0243904426610401	0.403054980034711
8430406I07Rik	0.853470114443387	-0.0532017335328765	0.903623428031903
8430408G22Rik	0.973351334677417	-0.0842719863902823	0.990406867202661
8430410A17Rik	0.0368318108241071	0.102677181063682	0.0816689172363594
8430410K20Rik	0.451276984114128	0.00113817507013692	0.560762734387406
8430419L09Rik	0.336963558058051	0.0172968154851256	0.449003109008741
8430423G03Rik	0.0403600830964826	0.0997888753830835	0.0879685281211801
8430427H17Rik	0.00998394762674587	0.140795035485949	0.0288189556526298
8430429K09Rik	0.999309900033364	-0.115410721976563	0.999423878921306
8430432A02Rik	0.000697901789679609	0.206580665854358	0.00329282694471873
9030025P20Rik	0.00796383406886711	0.146913824547814	0.0240174992374415
9030224M15Rik	1.91131628921639e-06	0.322228537312354	2.77243620876657e-05
9030407P20Rik	0.492091883616392	-0.00420312801662592	0.597632642865697
9030418K01Rik	3.10859397110729e-05	0.271400392734312	0.000258612013621008
9030425E11Rik	0.887734898226678	-0.0595750890136078	0.929056926072761
9030612E09Rik	2.91085965085316e-06	0.314920481423497	3.83789519468402e-05
9030617O03Rik	0.383003989454511	0.0105129921766126	0.494823999046984
9030624J02Rik	0.271307953091178	0.0279591034759233	0.380847480457855
9030625A04Rik	0.666380679852285	-0.0262860437484915	0.751576721602616
9130008F23Rik	1.04380443389529e-06	0.332536680377893	1.71040318138279e-05
9130011E15Rik	0.416094171037335	0.00588577348119446	0.527204932987627
9130011J15Rik	0.32761995163161	0.0187338894714948	0.439332447106941
9130014G24Rik	0.25093262380049	0.0315931219370048	0.3591451418909
9130017N09Rik	0.342121505845564	0.0165130800955763	0.454310009522881
9130019O22Rik	0.290663587443196	0.0246661638266479	0.401304309005773
9130020K20Rik	0.0399485453495588	0.100114168057478	0.0872559023284609
9130023H24Rik	0.0814684610074168	0.076329314052149	0.151571440768838
9130024F11Rik	0.0103143243582652	0.139903767426662	0.0296043054453186
9130206I24Rik	0.00370981375330347	0.166763593036128	0.0129651263036435
9130221H12Rik	0.0534947545818829	0.0906686377160814	0.109403791382213
9130401M01Rik	0.00785972785255142	0.147266290554998	0.0237730333477396
9130410C08Rik	0.180222377417996	0.0460473251584672	0.278538688353356
9230105E05Rik	0.282957124522652	0.0259601788014078	0.393265104830698
9230110C19Rik	0.0155464669630644	0.128436535650565	0.0409305496368804
9230111E07Rik	5.41041419556204e-05	0.26056578275375	0.00040879980072198
9230112E08Rik	2.92059660531309e-06	0.314861992421006	3.84523293298616e-05
9230114K14Rik	0.223417689088557	0.0368282676972826	0.327891889308919
9230116N13Rik	0.697621054709374	-0.0303346279185195	0.777168113101149
9330020H09Rik	0.0928205460472085	0.0716772188732007	0.167674696788249
9330101J02Rik	0.00875831454345844	0.144354763829724	0.0259537955641485
9330104G04Rik	0.130805396865674	0.0588856234554416	0.218096049137985
9330132A10Rik	0.170017118097388	0.048457172299516	0.266665790186378
9330133O14Rik	0.270167378682454	0.0281577426564042	0.379580621691572
9330151L19Rik	0.0375975250319206	0.102030466633602	0.0830622066622312
9330154J02Rik	0.858738744609981	-0.054127030281214	0.907047001398858
9330159F19Rik	0.000707716029328874	0.2062649765384	0.00333008210526978
9330159M07Rik	0.0162048500100635	0.127251838535126	0.0422139712754729
9330160F10Rik	9.37221005759103e-05	0.249546671293049	0.00063953481626449
9330161L09Rik	0.0444470680234911	0.0967057919721711	0.0949760243606633
9330162012Rik	8.69850388755701e-06	0.295330008762659	9.23959192465701e-05
9330179D12Rik	8.23559050065525e-05	0.252165381766034	0.000577479210755662
9330182L06Rik	0.19203413130868	0.0433807213583809	0.292957223078928
9430002A10Rik	2.60958055516822e-09	0.423804301162128	1.42748310194577e-07
9430008C03Rik	0.00552492198788601	0.156565282195009	0.0179327330930144
9430015G10Rik	0.255195621151866	0.0308172006304509	0.363969226426502
9430016H08Rik	0.0385812959068434	0.101216243272046	0.0848188775627821
9430020K01Rik	0.883788533470637	-0.0587926302377915	0.925871753901939
9430023L20Rik	0.199650268131512	0.041724064719232	0.301691371094608
9430024E24Rik	0.00157328893204808	0.187751828939023	0.00644794765163056
9430037G07Rik	0.324526275213095	0.0192148396499378	0.436309206410001
9430038I01Rik	0.0110651471390782	0.137971076924821	0.0313589989298666
9430065F17Rik	0.0355430908157145	0.103792628626882	0.0793954553476092
9430070O13Rik	0.320320160124353	0.0198729940617176	0.432045427480447
9430076C15Rik	0.000166517390107141	0.237702493770509	0.00103042183144281
9430076G02Rik	0.425313514077138	0.00462635111295207	0.535750832952936
9430091E24Rik	0.567953785263174	-0.0138460903460016	0.664944624618485
9530026F06Rik	0.0164051786124274	0.126899958947913	0.0426281845200977
9530026P05Rik	0.00130350410035886	0.192194504161235	0.00550699865285313
9530027J09Rik	0.291567850955585	0.0245157320261428	0.4024260508585
9530034E10Rik	0.208876707350922	0.0397769037798651	0.311952584397862
9530051G07Rik	7.21377146094697e-05	0.254832008800833	0.000516991868045064
9530052C20Rik	6.7915961808655e-05	0.256040422799667	0.000492369666076223
9530056K15Rik	1.16490466090055e-07	0.368075348190678	3.09061014193842e-06
9530059O14Rik	1.01214365853908e-05	0.292550174708442	0.000104350166606701
9530068E07Rik	0.447117762011417	0.00169161038102228	0.556857055066701
9530077C05Rik	0.0341254140304083	0.105061332814954	0.0770354837551093
9530082P21Rik	2.81479549518284e-05	0.273313241141694	0.000238716003484241
9630014M24Rik	0.000110846240075232	0.246123157359054	0.000734382513108932
9630033F20Rik	0.220364960126958	0.037435892437263	0.324533112676055
9830001H06Rik	0.624087258087415	-0.0209087881615235	0.713981228069607
9830147E19Rik	0.347160616864337	0.0157536796516039	0.459102310380053
9930005F22Rik	0.275125111477286	0.0272981881766561	0.384973197157677
9930012K11Rik	0.0470320616113505	0.0948802682656756	0.0991705259682883
9930013L23Rik	0.00187083480130319	0.183612551102599	0.00744977972535287
9930014A18Rik	0.00806358047353273	0.146580049651692	0.0242515881948797
9930021D14Rik	0.576377192106904	-0.0149055085006451	0.672516754356539
9930021J03Rik	0.000311803527472498	0.224375925526598	0.0017093884360036
9930104L06Rik	0.0752553983720414	0.0791076297141095	0.142684239756842
A030003K02Rik	0.00314608257214822	0.170895292388882	0.0113571119941876
A030009H04Rik	0.0381945873538168	0.101534121038518	0.0841057858392623
A130010J15Rik	0.178348290590899	0.0464821370070493	0.276322464183461
A130022J15Rik	8.27844654469476e-06	0.296234431601099	8.87618521738251e-05
A130049A11Rik	0.53221107297635	-0.00933363344998916	0.633889268322891
A130050O07Rik	0.259194951497998	0.0300970203043002	0.36826556464558
A230005M16Rik	0.914923002835793	-0.0654445606583727	0.950083177447377
A230046K03Rik	0.589996252925161	-0.0166173528917601	0.684219302178849
A230050P20Rik	9.12847235057199e-07	0.334790010770758	1.53045907850842e-05
A230051G13Rik	0.248086171327901	0.032116106822243	0.355768025723886
A230056P14Rik	0.0637756668757363	0.0847900714901551	0.12538496300446
A230065H16Rik	0.622116765548097	-0.0206601001490252	0.712054022592845
A230072C01Rik	0.417341061177756	0.00571474478208767	0.528364870767709
A230087F16Rik	1.04477104308858e-05	0.291965838658029	0.000107209770524543
A230107N01Rik	0.0618954794781879	0.0858017673909561	0.122664823551699
A2ld1	0.000165351291030966	0.23784936436277	0.00102429021222538
A2m	0.0139596800376152	0.131489030885157	0.0375592066308159
A330008L17Rik	0.588849172068441	-0.0164731815637569	0.683597538647634
A330009N23Rik	7.10811589593071e-07	0.338965463818793	1.24530497968968e-05
A330017A19Rik	0.862882678771162	-0.0548671475564506	0.910163210490188
A330021E22Rik	0.067350249834	0.0829342647459947	0.130799704467205
A330023F24Rik	0.0104672326905637	0.13950002287972	0.0299891945261257
A330035P11Rik	0.811169164467298	-0.0462876094015965	0.871245379604238
A330043C09Rik	0.109929696682485	0.0654770541111586	0.190761635733301
A330048O09Rik	0.000136048818289269	0.241905319046109	0.000871080002314316
A330049M08Rik	0.00429528855484856	0.163047609136219	0.014633796377133
A330050B17Rik	0.000618603141485437	0.209296638150015	0.00299267401164969
A330069E16Rik	0.00243395227972493	0.177231882139337	0.00923301343922477
A330076H08Rik	0.00149634345425264	0.188941353014583	0.0061853261629065
A330094K24Rik	3.91434950293988e-06	0.309703108987265	4.88235755569393e-05
A330102I10Rik	0.141419894589646	0.0558478375982143	0.23167663773728
A3galt2	0.0333639712547349	0.105761946894129	0.0756329272578605
A430005L14Rik	1.72811494742005e-08	0.396916041220443	6.64604206861961e-07
A430018G15Rik	0.0768315959484255	0.0783852172307257	0.144943599198315
A430033K04Rik	0.369001442068384	0.0125288045420585	0.480771046772158
A430046D13Rik	0.431279492761994	0.00381747608619953	0.541864770351561
A430057M04Rik	0.0332167323380152	0.105899039204586	0.0753390888530487
A430078I02Rik	0.0118625104135542	0.136044875836478	0.0331104321379118
A430105I19Rik	0.00107118495729713	0.196774117951936	0.00469586969120697
A430105J06Rik	3.5303171133714e-06	0.311528817577665	4.47335052147357e-05
A430107O13Rik	1.50189452344044e-05	0.285226416828299	0.000144149854704118
A430108E01Rik	0.197982880351948	0.042082799548496	0.299751858131064
A430108G06Rik	0.0206240288668983	0.120263812049887	0.0515145412674541
A430110L20Rik	0.136736445270149	0.0571654989642224	0.225795389896667
A430110N23Rik	4.83749155316966e-05	0.262776191100744	0.000372083725297966
A4gnt	0.0210086337816809	0.119721073104176	0.0522964386982737
A530016L24Rik	0.0143878213400451	0.130635759550682	0.038424872727643
A530017D24Rik	0.308824380219159	0.0216980217191423	0.420387577109632
A530054K11Rik	0.0424463056095958	0.0981829024625636	0.0914809956341995
A530072M11Rik	0.0417611414402628	0.0987026332054424	0.0903708215002331
A530083I20Rik	0.0851734432949369	0.074755254933602	0.156949319645194
A530095I07Rik	0.00130762312008633	0.192120433000108	0.00551510020609764
A530098C11Rik	0.00188169668929416	0.183473389451212	0.00748283783223394
A630001G21Rik	0.688594170049346	-0.029155825233532	0.769654299563759
A630007B06Rik	0.203782421157146	0.0408442251843336	0.306311161381064
A630014C17Rik	6.03007671302301e-06	0.301982139501263	6.86684774781068e-05
A630033H20Rik	0.794776359727312	-0.0437996178900069	0.857773055370123
A630052C17Rik	0.304124078806004	0.0224558412045314	0.415796676543299
A630055G03Rik	0.556886487453351	-0.0124524902921446	0.655048516363902
A630071L07Rik	0.17841344596691	0.0464669635868671	0.276398993102624
A730011C13Rik	0.807381545337867	-0.0457048486712441	0.868280502887728
A730011L01Rik	0.628282082191344	-0.0214385996494384	0.717656671359969
A730013G03Rik	2.03676008998482e-05	0.279489289346202	0.000184592566915058
A730015C16Rik	0.293556345990112	0.0241859403199796	0.404369470375739
A730017C20Rik	0.0491695334038971	0.093435048046175	0.102531047241872
A730017L22Rik	0.14465668490507	0.0549568214646308	0.235722382752296
A730020E08Rik	0.0205515997775236	0.120367031238272	0.0513702117016008
A730037C10Rik	0.000205752213016757	0.23325604098192	0.00122521911358639
A730046J19Rik	0.160956675981478	0.0506890908161651	0.255725423689725
A730056A06Rik	0.000317896274802722	0.223957744365874	0.0017345821316787
A730068I03Rik	0.34837093155971	0.015572183233688	0.460182361160186
A730081D07Rik	0.0111651669908853	0.137722673045189	0.0316016032148411
A730090H04Rik	0.901185983730428	-0.0623633342376715	0.939773841370313
A830005F24Rik	0.38889164112273	0.00967632679041008	0.500660056202074
A830007P12Rik	0.0553128345013847	0.089562721701108	0.112375020696337
A830009L08Rik	0.00572874952140699	0.155621831774757	0.0184485962073158
A830010M20Rik	0.454673383044741	0.00068763830048113	0.56394420528012
A830011K09Rik	0.00480092470864731	0.160197661496948	0.0159823490780138
A830018L16Rik	1.06708767562978e-06	0.332164803670884	1.72970760576533e-05
A830031A19Rik	6.52737233447198e-05	0.256833699244877	0.000475968934010957
A830039N20Rik	0.00992993709506642	0.140943287842038	0.0287352756978751
A830052D11Rik	2.98271883828134e-08	0.388849608530395	1.03008177734024e-06
A830080D01Rik	0.0223993718958368	0.117829795584679	0.055155544079934
A830082K12Rik	0.00362677626343438	0.167334026213239	0.0127180114640769
A830093I24Rik	0.631307420956643	-0.0218210700426855	0.720361652763137
A930001C03Rik	0.000561808454995255	0.211451583714856	0.00276210677747457
A930001N09Rik	0.0391490749342406	0.100754518590504	0.0857874955793799
A930004D18Rik	0.208298549843243	0.0398970969286372	0.311417874561036
A930005H10Rik	0.0852161504739933	0.0747374437114954	0.156979085558995
A930005I04Rik	3.87064077579619e-06	0.309902001580164	4.8395069348919e-05
A930006K02Rik	0.314774188381704	0.0207485459020023	0.426171152756114
A930007I19Rik	0.364816701148622	0.0131387565990959	0.476345059045744
A930011G23Rik	3.0101179317114e-06	0.314332863793424	3.94237775716377e-05
A930012L18Rik	0.00753573503868937	0.148391215769812	0.0229593789738526
A930012O16Rik	1.5991574337613e-05	0.284050737703003	0.000151264422415706
A930017K11Rik	0.145172510099661	0.0548162527155633	0.23643112087832
A930024E05Rik	0.0607527021134831	0.0864294740988867	0.12090559883842
A930028C08Rik	0.226912411335361	0.0361397088685236	0.331779469533786
A930029G22Rik	0.0349054005466293	0.104357721249816	0.0783527727212339
A930033H14Rik	0.128517003392665	0.0595656602289116	0.215304039787654
A930038C07Rik	1.4601128559557e-07	0.364538770805973	3.68962523845751e-06
A930041C12Rik	0.0264527777260328	0.112859422135329	0.0629446896854053
AA386476	1.43105954003939e-06	0.327188686451319	2.19759116932319e-05
AA413626	0.000408163338316832	0.218516992417311	0.00211711341735057
AA414768	0.0558249825115112	0.0892567998475641	0.113114121121245
AA415398	0.0329432966199713	0.10615505264517	0.0748253584800462
AA474408	0.583529195583578	-0.015804544345196	0.67890932217705
AA543186	0.259965190973813	0.0299591599040179	0.36921036233461
AA960436	0.470234147592259	-0.00136150761074694	0.577809434299709
AA986860	0.00323462170039638	0.170203051892223	0.0116169487527854
AA987161	0.21719885002574	0.0380723260780651	0.321273298996407
AB124611	0.998260878994885	-0.109854087782221	0.998608777946258
AC027184.1	1.15087184052175e-05	0.290179720044487	0.000116126809362658
AC087117.2	9.47887326002454e-09	0.405630688995351	4.07428922453555e-07
AC087117.3	0.0276296838360129	0.111543119938897	0.0651528526868574
AC087117.4	0.0338994833458304	0.10526777256691	0.0766200849897961
AC102570.1	0.817136840122281	-0.0472162468408017	0.875924741150638
AC108434.1	0.00101050046658164	0.198124015432753	0.00447842979086233
AC110235.1	0.373390141521164	0.0118929236553758	0.485479160131721
AC113316.1	3.93423800072432e-05	0.26682818659736	0.000313508741751524
AC113329.1	0.0116188424941409	0.136620715607364	0.0325835199417144
AC114005.5	0.0114367752805466	0.13705817548893	0.0322040346973259
AC115697.1	0.612454897915792	-0.0194421975049226	0.703196382398144
AC115771.1	0.0539260996245285	0.0904033801024182	0.110119004321769
AC115823.1	0.0216013527397661	0.118901772305658	0.0534989485978716
AC122119.1	0.0701632292519843	0.0815313594275626	0.135066141755439
AC122417.1	6.84301848467516e-05	0.255889464244654	0.000495483134458085
AC122821.1	0.327728098775459	0.0187171238825904	0.439366888138596
AC122902.1	5.18919976336386e-10	0.445579029481245	3.83978887131274e-08
AC123610.1	0.00450955549699467	0.16180399867581	0.0152172550992487
AC123853.2	0.17591321824486	0.0470521858955656	0.273370855858229
AC124005.1	0.872743725941654	-0.0566761526789985	0.91737952584461
AC125110.1	0.0142860251453503	0.130836537886214	0.0382377934942015
AC125484.1	0.00184731783269675	0.183916450685089	0.00736952066242104
AC125540.1	0.000364376568218997	0.22099642068621	0.00193287110612721
AC126942.1	3.03857465088975e-06	0.314167832059802	3.96241093421113e-05
AC129217.1	4.54798574001273e-05	0.263990055362481	0.000354637731981339
AC130536.1	5.56197241202087e-05	0.260018440527472	0.000417195509793028
AC131692.1	0.701081597908318	-0.0307887608736395	0.780032228303399
AC131793.1	0.0316854118826768	0.107357380482534	0.0725362931172167
AC132082.1	0.418544154034648	0.00554993323306485	0.529470648090269
AC139214.1	0.357421927035476	0.0142255693454132	0.468896745725832
AC141469.5	0.356110001123557	0.0144196180918226	0.467657712273762
AC147549.1	5.63199843482044e-05	0.259770334916855	0.000421793744030565
AC150277.1	1.76549297059475e-05	0.282190372626932	0.000163903918609424
AC151602.1	0.011848945383392	0.136076649670724	0.0330831006509386
AC152453.1	0.00759888633357371	0.148168522193783	0.0231116319167329
AC154124.1	0.0100835597275845	0.140523516931218	0.0290417781150681
AC158997.1	0.527993501639765	-0.00879831715809343	0.630664898396442
AC159277.1	0.00780029518699969	0.147469427453786	0.0236299493339806
AC159323.1	0.159537816198321	0.0510471350983412	0.254092696636995
AC160528.1	0.0855282916741479	0.0746074871510066	0.157421248015274
AC163389.1	0.000224042882883937	0.231452502265427	0.00131670242531354
AC164703.1	0.00671766237146094	0.151441907989409	0.0209995802153851
AC165141.1	7.76989136702373e-05	0.253339164545119	0.000549659479239593
AC166162.1	0.139626992329892	0.0563481984064867	0.229445142849449
AC167122.1	0.558652684343987	-0.0126750539981004	0.656594342628776
AC167468.1	0.0413518451998231	0.099016646428405	0.089639964062954
AF064781	0.0289837890024256	0.110088606856925	0.0675915834754704
AF085738	0.879638710659106	-0.0579852609773204	0.922884218267027
AF251705	0.998234569792238	-0.109754480057921	0.998608777946258
AF357355	0.000394461205781428	0.219264694273523	0.00206005543948449
AF529169	2.16123131828981e-05	0.278363425062301	0.000193869634930171
AI118078	0.000349459289187274	0.221905855027334	0.00186786575875563
AI314180	0.000176811029183213	0.236446778696119	0.00108275835205002
AI314976	0.0157089693017519	0.128139989326494	0.0412284038678275
AI316807	0.551188561371831	-0.0117339647979209	0.65000294538214
AI317395	0.00374034803904173	0.166556803932831	0.0130510313491195
AI413582	0.904638152515908	-0.0631130610563326	0.942584473927365
AI428936	2.47305258905387e-05	0.275794583886018	0.000216197225153023
AI429214	0.0684720379602785	0.082368996606009	0.132552613942974
AI462493	0.0304449744191795	0.108584858260464	0.0702980271743451
AI464131	0.000239102872680208	0.230069409857491	0.00138937941623353
AI467606	0.083661248785986	0.0753907309779125	0.154633992407234
AI480526	2.37358567640591e-05	0.276578627921824	0.000209489542059036
AI480653	0.757487888235289	-0.0384192543523127	0.827564483926132
AI504432	6.63194148568835e-05	0.256516155520804	0.00048239053436133
AI597468	0.125083090743165	0.0606042082337936	0.210787141249027
AI597479	0.280529740464398	0.0263723351806532	0.390757155495384
AI606181	0.698236306908602	-0.0304152747705257	0.77760653548334
AI607873	0.998056377603553	-0.109108731548521	0.998608777946258
AI646023	0.00100203797641855	0.198318273728139	0.00445192414634579
AI646519	0.0028963502628541	0.172949975082712	0.010641796471752
AI661453	0.724369567740872	-0.0338818349598955	0.800004352255915
AI662270	0.984979271446866	-0.0912603620970636	0.997017754308209
AI836003	0.000641620805496645	0.208475996129599	0.00308192387455345
AI837181	0.121470166050486	0.0617214932540545	0.206097358942277
AI838599	0.209189630125228	0.0397119487732281	0.312214573534782
AI846148	0.0849572920981762	0.0748455150731273	0.15666128869821
AI848100	0.228107550027935	0.0359059179115843	0.333165828669934
AI854517	9.9749742670402e-05	0.248278309117487	0.000673589232657235
AI854703	0.000104097236372802	0.247407993786379	0.000697042090213757
AI987944	0.106582512895882	0.0666252837100452	0.186559290214101
AK129341	0.0205370599738093	0.120387791167315	0.051341186138374
AK157302	0.675037449347369	-0.0273996720805239	0.758006418800072
AL590614.1	0.131351361687306	0.0587247615247345	0.218802435659744
AL590969.1	0.173092397314322	0.0477199105325155	0.270160321440127
AL603664.2	0.00287382680339619	0.173143294009018	0.0105767682373891
AL606704.1	0.0591383915556485	0.0873334899784183	0.118459163073833
AL646020.1	0.000171374536313012	0.237101055986036	0.00105674938232113
AL663027.1	0.717392829281455	-0.0329479281944387	0.79426896598588
AL669855.1	3.4434611295025e-05	0.269420423525886	0.000279887542699605
AL669982.1	6.59064119198085e-06	0.30037728945849	7.39949261099668e-05
AL671866.1	0.0233416020631348	0.116607051716657	0.0569558474163344
AL671915.1	0.000180769378015542	0.235982299547847	0.00110304543571975
AL672076.1	0.00134405448414209	0.191474647881274	0.00564296947292311
AL672259.1	0.000146583783629503	0.240359146388891	0.000924358077493921
AL772376.2	0.000240639806512317	0.229932935779183	0.00139666286391446
AL808021.1	1.07338905172327e-05	0.29146753438438	0.000109505664921879
AL928935.1	0.0142739070685669	0.130860524994347	0.0382268821025947
AL929404.1	0.00066344929299288	0.207722977843294	0.00316337962240787
AU015836	0.00179039683196429	0.184667233374294	0.00717344967835453
AU019823	0.832748537689838	-0.0497122653962345	0.887991676119828
AU022252	0.040669890702438	0.099545891038639	0.0884349501858221
AU040320	0.0260963706541652	0.113268273804046	0.062291010230311
AU041133	0.557981548276329	-0.0125904903848393	0.656072572049747
AV039307	4.09870034765315e-06	0.308887062209391	5.06189492935164e-05
AV099323	0.346173204004464	0.0159020057675451	0.458198788547774
AW011738	0.013497641993317	0.132436795024699	0.0365687042250081
AW047730	0.000328991885060301	0.223215300168446	0.00177852364004393
AW121686	0.000241816386080404	0.229829016882639	0.00140143224147126
AW146020	0.290628620505747	0.0246719866844038	0.401287624424005
AW146154	0.743310129664306	-0.0364537683499024	0.816040424685297
AW209491	0.175692064927829	0.0471042470131939	0.273123991014922
AW495222	0.000230123564279929	0.230883753738255	0.00134477738979577
AW549877	0.185840483047183	0.0447635127235603	0.285545368972845
AW551984	2.71100137250545e-05	0.274034952563305	0.000232142729832168
AW554918	0.145993102569312	0.0545934227647963	0.237436802351667
AW555464	0.270018610400675	0.0281836914681585	0.379402000688778
AW822252	0.14568884132679	0.0546759313022714	0.237029892415615
AY036118	0.331689308577221	0.0181051954587295	0.443356357051732
AY074887	0.00161048497495043	0.187196182973418	0.00658039958194448
AY358078	2.269264838602e-06	0.319260387247831	3.16595843075285e-05
AY702103	0.247699911088114	0.0321873835011182	0.355330334621861
Aaas	0.00522170497383949	0.158029811557088	0.0171100598143167
Aacs	0.00213147957060008	0.180464001642611	0.00829923561936359
Aadat	1.03155347667188e-07	0.369967683227662	2.83104120819949e-06
Aagab	5.52553374379831e-05	0.260148725473668	0.000415528667517114
Aak1	0.0162820451531223	0.127115783392834	0.0423898791345466
Aamp	0.353357424863305	0.0148279974553815	0.465332218955304
Aard	0.0820949350392273	0.0760590486776409	0.152445878418353
Aars	8.51990435016239e-05	0.251479476946936	0.000593146338184985
Aars2	0.788264986605469	-0.0428344128997331	0.852794760647755
Aarsd1	0.0712756166960184	0.080989601149802	0.136757165207667
Aasdh	0.0494721614554491	0.0932348218415993	0.103027347754924
Aasdhppt	0.605808797391264	-0.0186055936228569	0.697391944325233
Aass	0.000406758865388071	0.218592532270124	0.00211483255923825
Aatf	0.704188270024315	-0.0311975730593135	0.782644634730744
Aatk	0.00143207456078432	0.189979602043169	0.00595407576398165
Abat	0.507113802073518	-0.00613521940035899	0.611595818013958
Abca1	0.00791502214759025	0.147078556057833	0.0239100645664315
Abca13	0.160289058218865	0.0508572628453361	0.254849430098299
Abca15	0.0549281215908879	0.0897941179303647	0.111836127407196
Abca2	0.00378717896020244	0.166242664402916	0.0131672794260647
Abca3	0.00170022679464964	0.185903456358944	0.006878172387029
Abca4	0.00598316693472138	0.154486614141684	0.0191019112569104
Abca5	5.00963998001122e-05	0.26208685900035	0.000383448239653411
Abca7	0.00491251149921837	0.159606205801411	0.0162763487930838
Abca8b	3.0509806305633e-06	0.314096349480227	3.96921716010301e-05
Abca9	0.187883312202988	0.0443037616878221	0.287991403382904
Abcb10	0.917831118279475	-0.0661335326939487	0.952369937948474
Abcb1a	0.643106565147701	-0.0233161686039207	0.731018915802128
Abcb1b	0.0411826218719641	0.0991472642299223	0.089317294059935
Abcb4	0.940228379872488	-0.0720180417884055	0.968828811154763
Abcb6	0.330148838873422	0.0183426705891131	0.441734965081499
Abcb7	0.00105275374752386	0.197176358916504	0.00462826334177135
Abcb8	0.192807937179365	0.0432102555399754	0.293793795665525
Abcb9	0.00701183276927494	0.15030755261823	0.0216604740663686
Abcc1	0.230648559719269	0.0354116430890561	0.336177176844816
Abcc10	0.604140893848476	-0.018395753062439	0.69620310523201
Abcc2	0.0742223562935253	0.0795879828702128	0.141175429752663
Abcc3	0.836696419110881	-0.0503603239342754	0.891009539831644
Abcc4	0.386242180092279	0.0100520609193485	0.497955135170629
Abcc5	0.531778620932524	-0.00927877960365109	0.633632400821693
Abcc8	0.000145423029086797	0.240524235193599	0.00091869007964523
Abcc9	0.188735990754389	0.044112942113844	0.288995291177833
Abcd1	0.165301585569581	0.0496072986263421	0.260832635066919
Abcd2	0.0175223094144687	0.125005769660682	0.0448503160776969
Abcd3	0.0401981386821189	0.0999165356746372	0.0876809400582486
Abcd4	0.404398221463699	0.00750120087489159	0.515739336034389
Abce1	0.000515904577477403	0.213349065927644	0.00256810064581925
Abcf1	7.96411897333237e-05	0.25284168424143	0.000561302443839218
Abcf2	0.548377671908265	-0.0113791837111401	0.647746180617986
Abcf3	0.612355087587076	-0.0194296274169212	0.703127818438719
Abcg1	0.0323381351522982	0.106728355737946	0.0737085880121983
Abcg2	0.374118069470737	0.0117878217235479	0.486065238132191
Abcg3	0.921536032791802	-0.0670326475374106	0.955348806572222
Abcg4	0.123374900428382	0.0611292329213692	0.208642780020495
Abcg5	0.0808500407713892	0.0765978006886535	0.150756742690893
Abhd1	0.00826558242089825	0.145915509168533	0.0247234383276979
Abhd10	0.711694637460139	-0.0321899599245032	0.789536238432342
Abhd11	0.312050762810104	0.0211818199163205	0.423589848245521
Abhd12	0.948650996570113	-0.0745879391359032	0.974175160097204
Abhd13	0.414471321007468	0.00610870521035378	0.525756495949943
Abhd14a	0.656258561563377	-0.0249905076453558	0.742454983502305
Abhd14b	0.00596386698285287	0.154571160065806	0.0190541692982858
Abhd15	0.75251192365265	-0.0377251038829414	0.823718969171495
Abhd16a	0.688963245434116	-0.0292038652266706	0.769968674176529
Abhd2	0.996524428453452	-0.104895909894152	0.998608777946258
Abhd3	0.00118691475787853	0.194387600334448	0.00510419914392246
Abhd4	0.260203451122532	0.0299165694356195	0.369458984886717
Abhd5	0.763891017382067	-0.0393198819181833	0.832899575468124
Abhd6	0.0722900255591871	0.0805017087110568	0.138249746808229
Abhd8	0.470296671162366	-0.00136969418558586	0.577845773290437
Abi1	0.927373579178329	-0.068502730935398	0.96007509369611
Abi2	0.0371326465941944	0.102421710846881	0.0822223380577265
Abi3	0.989366539587752	-0.0949553523545279	0.998608777946258
Abi3bp	0.416953416084061	0.00576789201933159	0.528064711335753
Abl1	0.519735502788215	-0.00774779240477841	0.622922465308702
Abl2	0.0355439197088487	0.103791899891938	0.0793954553476092
Ablim1	0.0636922903247955	0.0848343964298138	0.125263170957266
Ablim2	6.14081498732602e-08	0.377955183938281	1.86317426354215e-06
Ablim3	0.957062218032261	-0.0774425076734031	0.980259322370737
Abr	1.50329695272382e-07	0.364080426785334	3.76081578600822e-06
Abt1	0.297309050013631	0.0235672794441992	0.408197667743603
Abtb1	0.634601736363202	-0.0222379262141539	0.723367608098893
Abtb2	0.00120904482111703	0.193956241027765	0.00518791755026409
Acaa1a	0.0175104095379649	0.125025368161942	0.0448357500463265
Acaa1b	0.000390903506497059	0.219462844279197	0.00204553229233456
Acaa2	0.562764421478426	-0.0131929301053371	0.660235460226596
Acaca	0.538035201708481	-0.0100716499997386	0.639171729268895
Acacb	0.110880838504775	0.0651559050998113	0.192145974788364
Acad10	0.79514291465586	-0.0438543210888667	0.858012631941903
Acad11	0.404778673489141	0.00744832593310485	0.516036900042096
Acad12	0.97814236346806	-0.086822122293952	0.993060019830183
Acad8	0.853985352034622	-0.0532914769617543	0.904041668349413
Acad9	0.263955711948226	0.0292491669051518	0.373185369270883
Acadl	0.469876649281778	-0.00131469139302287	0.577491540994782
Acadm	0.0316873206119061	0.107355524512544	0.0725362931172167
Acads	0.0749712080983754	0.0792392229995718	0.142275736004892
Acadsb	0.0983368212002588	0.0695835099507948	0.175315481369262
Acadvl	0.0805041999002925	0.0767486910092908	0.150287646758721
Acan	0.107004150260068	0.0664790588819623	0.187091902603271
Acap1	0.0514507290538207	0.0919510958879027	0.106114481408544
Acap2	0.619831570897531	-0.0203718332970551	0.709946199388022
Acap3	0.535899194033472	-0.00980113675822158	0.637269769915902
Acat1	9.79432719000287e-05	0.248650603667533	0.00066343420599104
Acat2	0.00563010242547634	0.156074511569365	0.0181832608168653
Acat3	0.0489224205601045	0.0935993318617977	0.102217771493097
Acbd3	0.626974872283171	-0.0212734364782123	0.716490182147137
Acbd4	0.185067280184505	0.0449384923633305	0.284695166017163
Acbd5	0.200967854211858	0.0414421102770333	0.303093675551544
Acbd6	0.0833535832215464	0.0755211839438784	0.154325568935416
Accn2	0.0293273773199406	0.109729097793088	0.0682114344906894
Accn3	0.0185857677254694	0.123300755863588	0.0471281967324403
Accs	0.212936658996831	0.0389394536824916	0.316490396544404
Acd	0.0531905184390817	0.0908568322988157	0.108857757248941
Acer2	0.320169295541113	0.0198966935682345	0.431895860967503
Acer3	0.741664949123089	-0.036228062657889	0.814693279847893
Ache	0.536745441334336	-0.00990833007518122	0.637994921013609
Acin1	6.40292676579401e-07	0.340698195161458	1.16120089650186e-05
Acly	0.000261104258853765	0.228190467091284	0.00148475531372194
Acn9	0.356368221768595	0.0143813943314827	0.467857542816733
Acnat2	0.0611938039696048	0.0861860074600103	0.121631615121269
Aco1	0.0273581072436141	0.111842396881792	0.0646951357512487
Aco2	0.614759757230462	-0.0197325292553308	0.705427066842283
Acot1	0.218601571727673	0.0377895631598848	0.322559172350711
Acot10	0.718122896278116	-0.0330453453011124	0.794957785129991
Acot11	0.00022810282556532	0.231071163922911	0.0013351933417687
Acot13	0.0610827821946252	0.0862471454509054	0.121452239381762
Acot2	9.23489808501524e-06	0.294234146125099	9.67457632717517e-05
Acot3	0.209927063918412	0.0395591480032369	0.312892310040557
Acot4	0.0256086028289629	0.113835909779639	0.0613779910209087
Acot6	0.111483612761625	0.064953523744565	0.192942674134079
Acot7	0.00041656523217274	0.218070158836508	0.00214932164521651
Acot8	0.571227139898314	-0.0142578813612668	0.667751656605568
Acot9	0.43609809460268	0.00316749471413225	0.546470331193083
Acox1	0.569588833169461	-0.0140517988878894	0.666458457919191
Acox3	0.0903130928627894	0.0726627432161239	0.16422860944989
Acp1	0.4470866128684	0.00169576240687974	0.556857055066701
Acp2	0.00604527509884376	0.154216232243587	0.019261625982635
Acp5	0.00144581337697179	0.189754042187048	0.00600692470787829
Acp6	0.00203494727829555	0.181585954661523	0.00798404475472697
Acpl2	0.034297926826632	0.104904507628264	0.0773611244705653
Acpp	0.794232347985596	-0.0437185054687741	0.857452147662115
Acr	0.00309930437051835	0.171268356547721	0.0112298555259877
Acrbp	0.552829415260529	-0.0119409665641261	0.65153978246727
Acsbg1	0.0220321841589381	0.118318736733587	0.0543582461445269
Acsf2	0.29748220800138	0.0235388488775063	0.408339502326252
Acsf3	0.106688641790719	0.066588434100852	0.186670528891932
Acsl1	0.929913372685221	-0.0691647828060664	0.961663569806623
Acsl3	0.952647691786858	-0.0759029448780983	0.976942237568926
Acsl4	0.446573625909464	0.00176415673055019	0.556297888732368
Acsl5	0.74434313843903	-0.0365957292734218	0.816975948985593
Acsl6	8.68674275759841e-09	0.406883341789117	3.79898772418961e-07
Acss1	0.672315278101395	-0.0270488794148063	0.756085227142758
Acss2	6.85717787032396e-05	0.255848086885403	0.000496303459809621
Acss3	0.000412322304321289	0.218294733244225	0.00213363713510842
Acta1	0.604022419067721	-0.0183808491224462	0.696112319326452
Acta2	0.677298171622653	-0.0276914445036234	0.759643005611823
Actb	0.72985428401688	-0.034620863486386	0.804744079145176
Actc1	0.881391163944572	-0.0583243446821764	0.924169869028982
Actg1	3.62886882995649e-09	0.419227159667997	1.87174919620432e-07
Actg2	0.0148069818570182	0.129822303960339	0.0393386264862646
Actl6a	6.28912566799057e-09	0.411489752502883	2.956900719559e-07
Actl7b	0.365672072734743	0.0130137880334412	0.477248726616744
Actn1	6.33660919405702e-05	0.257425686398944	0.000464865451859643
Actn2	0.838300538370754	-0.0506257592884019	0.891785341056077
Actn3	0.833961605215328	-0.049910621089023	0.888960896587722
Actn4	0.107571421523997	0.0662830587857243	0.187749571337764
Actr10	0.0498929309411474	0.0929581735593931	0.103681991932089
Actr1a	0.187767581958229	0.0443297095073988	0.287889498583796
Actr1b	0.0687768178281944	0.0822167654694801	0.133039825088578
Actr2	0.489385704469508	-0.00385338514354694	0.595211672049502
Actr3	0.415673991346117	0.00594345729839885	0.526786731192141
Actr3b	0.000187244099283209	0.235242957368139	0.00113426589607241
Actr5	0.574585179193737	-0.0146801902199138	0.670916857814806
Actr6	0.00353097759691364	0.168007345786257	0.0124234656049168
Actr8	0.0500450526244704	0.0928586498266595	0.103911921368143
Acvr1	4.45012311350366e-05	0.264417114456066	0.000348868167373776
Acvr1b	6.97976424880388e-06	0.299338570249693	7.7324147587665e-05
Acvr1c	0.190975017018708	0.0436148504879271	0.291628696250835
Acvr2a	3.57201548393133e-05	0.268708870163284	0.000289207920321808
Acvr2b	0.000244283074814589	0.229612698087658	0.00141060002733732
Acvrl1	0.369042162912646	0.0125228867779902	0.480788382066642
Acy1	0.00977350431091184	0.141376857298325	0.0283724458037512
Acy3	0.167778098015732	0.0490002484991022	0.263909274814054
Acyp1	2.50981621894626e-05	0.275512410110504	0.000218440503228667
Acyp2	0.157897337878302	0.0514641251370512	0.252029272264657
Ada	0.000880566087598493	0.201290762886564	0.00399146382563328
Adad1	0.0458669360490572	0.0956920660939603	0.0973340340624777
Adal	0.016094592518332	0.127447180170803	0.0420078685807394
Adam10	0.995905418370509	-0.10360273708827	0.998608777946258
Adam11	0.269628711155132	0.02825174311263	0.378914873589835
Adam12	0.729710810408174	-0.034601474634901	0.80463647397687
Adam15	0.979920697154866	-0.0878686979158259	0.994149558371219
Adam17	0.963351875887569	-0.0798285818235012	0.984057656537762
Adam19	0.00017222032566397	0.23699798304868	0.00106047326234868
Adam21	0.536586268699795	-0.00988816994791497	0.637890625263169
Adam22	0.011062038760599	0.137978829348653	0.0313552567875585
Adam23	0.00161325431422524	0.187155294977334	0.00658711080525449
Adam32	0.0386462646539594	0.101163111100179	0.0849191258284032
Adam33	7.20456278759337e-06	0.298763545160323	7.93962662008093e-05
Adam4	6.38191108054802e-06	0.300958989054085	7.20666932514943e-05
Adam5	0.00143910692095692	0.189863895094771	0.00598189572714423
Adam8	0.289353257734255	0.0248846636033321	0.400030593684322
Adam9	0.132262435542616	0.0584574877449312	0.220002497591848
Adamts1	4.56166107036384e-06	0.306983708306203	5.48132711794995e-05
Adamts10	0.0287164457681525	0.110370948839365	0.0670930334980136
Adamts12	4.21561146931597e-08	0.383662394807221	1.36905885809989e-06
Adamts14	0.309927307237166	0.021521200615536	0.421594414134206
Adamts15	2.04488108669693e-11	0.486208390188341	2.56150568695743e-09
Adamts16	0.211245004967044	0.0392870073697407	0.31437573422497
Adamts17	1.96613287363303e-07	0.359838073917193	4.61580618539524e-06
Adamts18	0.870693661854058	-0.0562942068007295	0.915903296815972
Adamts19	4.52485085620266e-05	0.264090215503442	0.000353580014793472
Adamts2	0.00986841802661848	0.141113047167212	0.0285851756548362
Adamts20	0.00308002966759625	0.171423597482711	0.0111854380369922
Adamts3	0.0150827679046491	0.129298346266334	0.039895645623324
Adamts4	0.279193203337887	0.0266002334057924	0.389300244076122
Adamts5	5.85804212019879e-09	0.412496273599804	2.79925026326774e-07
Adamts6	0.10555153169757	0.0669848055746333	0.18530956165585
Adamts7	1.09169781043403e-06	0.331780135737596	1.76127916297899e-05
Adamts8	0.00892977176013115	0.143830430426982	0.0263362396188977
Adamts9	1.22548581788892e-08	0.401923685835576	5.02134224026121e-07
Adamtsl1	0.00100257961815638	0.198305794183733	0.00445232685834602
Adamtsl2	0.0170754371660349	0.125750083767298	0.0439917645924422
Adamtsl3	2.08273458023375e-06	0.320745882327698	2.97919382818591e-05
Adamtsl4	0.00351121536581453	0.168148347089565	0.0123696632925451
Adamtsl5	0.871834472673006	-0.0565063540260615	0.916781562821483
Adap1	0.959532504314441	-0.0783499718140053	0.981665980696374
Adap2	0.993734809030035	-0.100001177837124	0.998608777946258
Adar	0.217830991505701	0.037944740048802	0.321882549547984
Adarb1	0.0898832992955562	0.0728339167643646	0.1637016740831
Adarb2	0.000228613655312209	0.231023639653745	0.0013363992244034
Adat1	0.168683865036045	0.0487799038893849	0.265048052998697
Adat2	0.513198972900072	-0.0069137945009845	0.617324260082898
Adat3	0.178207022577538	0.0465150496755844	0.276176789938342
Adc	0.717305237532388	-0.0329362450549942	0.79426896598588
Adck1	0.191693096248521	0.0434560082691806	0.292654464082033
Adck2	0.0120571478016509	0.135592560904004	0.0335309548045594
Adck3	0.25346091682409	0.0311318946659274	0.362025093528593
Adck4	0.536961899032707	-0.00993574412330767	0.638168263228425
Adck5	0.163882378404654	0.0499582680482611	0.259222988191794
Adcy1	0.00741899994001659	0.148807400442828	0.0226864868261676
Adcy10	0.000216089236118574	0.232218940033977	0.00127852798036823
Adcy2	4.76952572575485e-06	0.306188812196675	5.68228075085345e-05
Adcy3	0.0329809802528843	0.106119659515408	0.0748915513006386
Adcy4	0.000220113888876758	0.231827830200674	0.00129708913616657
Adcy5	8.11929114517871e-06	0.296588652689292	8.73546066337418e-05
Adcy6	0.290958071909133	0.0246171421026827	0.401647646967134
Adcy7	0.995177708960818	-0.102261177542785	0.998608777946258
Adcy9	0.00202974304636678	0.181647841467419	0.00796857036134637
Adcyap1	0.0636000508162887	0.0848834903554953	0.125123860350601
Adcyap1r1	0.113487688329575	0.0642869006621243	0.19563880765121
Add1	0.0860945673229554	0.0743727206090486	0.158297381751171
Add2	0.0441346070981806	0.0969326295842877	0.0944464435241968
Add3	0.00644822762251539	0.152521592989999	0.0202838686665565
Adh1	0.00593662139548467	0.154690941974503	0.0189844145537226
Adh5	0.00471644000577911	0.160653959642264	0.0157801904421823
Adhfe1	0.0284517252338052	0.110652816728628	0.0666254380324799
Adi1	3.80879684395279e-09	0.418551506375101	1.95306638164913e-07
Adipor1	0.0785895444634983	0.0775939326559383	0.147514164749692
Adipor2	0.103044022058621	0.0678712079796384	0.181982176721252
Adk	0.0225973860032695	0.11756907943316	0.0555417460882042
Adm	0.0949922244762919	0.0708411337049348	0.170474686925986
Adnp	0.213100422114708	0.0389059118959892	0.31670695784963
Adnp2	0.336601196547259	0.0173521258317788	0.448656622622884
Ado	0.0190957973552425	0.122513866390685	0.0482054121518479
Adora1	0.713786735572522	-0.0324677675767873	0.791306528967401
Adora2b	0.0431493509475341	0.0976571173661928	0.0927568236782184
Adpgk	0.825152477732606	-0.0484850942324342	0.882413500944979
Adprh	0.931977364101966	-0.0697137325796009	0.96298248591527
Adprhl2	0.8541611348677	-0.0533221307722551	0.90411780674643
Adra2a	0.00312853434988171	0.171034635477134	0.0113054001429787
Adrb1	0.0417776745619008	0.0986900051834664	0.0903842929671915
Adrb2	0.134649111352116	0.057764097747934	0.222978419809448
Adrb3	0.0228433916773124	0.11724799407332	0.0560051111205127
Adrbk1	0.187907269312497	0.0442983917358091	0.288002952450031
Adrbk2	0.694646272520364	-0.029945252901997	0.774690726943696
Adrm1	0.184491818145643	0.0450690706441476	0.283934446232571
Adsl	0.0328723587545841	0.106221775263168	0.0746932567347942
Adss	0.403179677555932	0.0076707061809046	0.514729713723542
Adssl1	0.0114508768951334	0.137024068047326	0.0322178771233683
Aebp1	7.32454517633208e-05	0.254526101786888	0.00052364675400463
Aebp2	0.34752266882247	0.0156993509886955	0.459373260204994
Aen	0.0413861391587645	0.0989902326626417	0.0897032162189165
Aes	0.00136352816736301	0.191136147605183	0.00571242080053634
Afap1	0.353912451347891	0.014745515754086	0.465923178386605
Afap1l1	0.834962451290702	-0.0500747882914809	0.889649219775505
Afap1l2	0.0925860006564461	0.0717684725083056	0.167389762217742
Aff1	0.0011217039712409	0.195703998633679	0.00487275762785525
Aff2	1.2710157730442e-05	0.288338570115186	0.000125718012475331
Aff3	7.31815140346926e-13	0.524388089231835	1.365741148356e-10
Aff4	0.153396439644897	0.0526253676510895	0.246467291569529
Afg3l1	0.623403541506789	-0.0208224860426971	0.713292092869091
Afg3l2	0.487704257774326	-0.00363579975562467	0.593743114792666
Afmid	0.0424777978435589	0.0981591894623826	0.0915376186756565
Aftph	0.352864364756811	0.0149013287096241	0.464892372078746
Aga	0.000389798030891344	0.219524762084885	0.00204361377212003
Agap1	0.773696378981191	-0.0407163867669122	0.841042824360789
Agap2	0.00677586004170363	0.151213924135423	0.0211251003258633
Agap3	0.83707957869079	-0.0504236127867421	0.891201103175108
Agbl2	3.27147252283703e-05	0.270413152533994	0.000268846361916556
Agbl3	0.359717747107817	0.013886897364465	0.471160664054805
Agbl5	0.0813822484787024	0.0763666415214713	0.151475322815857
Ager	0.129671802633508	0.0592213129246738	0.216617870335667
Agfg1	0.311945985114738	0.0211985337683344	0.423584726361375
Agfg2	0.651611956999604	-0.0243978966762146	0.738723827648979
Aggf1	0.715913503158802	-0.0327507482578639	0.793062668491941
Agk	0.007984705705878	0.1468436681509	0.0240638913840836
Agl	0.00351517696096191	0.168120022738319	0.0123761610850008
Agpat1	0.0688576145756793	0.0821765043665259	0.133166738731108
Agpat2	0.837936162589204	-0.0505653561577488	0.891520027509283
Agpat3	2.9532416971874e-05	0.272389204297158	0.000247685316325086
Agpat4	0.505340654969181	-0.00590793263136069	0.610005442331672
Agpat5	0.00541390659589683	0.157092695367579	0.0176540870160362
Agpat6	0.498768943900029	-0.00506379921535771	0.603818236171118
Agpat9	0.00164795470626366	0.186648446201316	0.00669916126187895
Agphd1	0.0248129968469897	0.114782700283299	0.0598384936338914
Agps	0.588983119673585	-0.0164900167023416	0.683597538647634
Agrn	0.435709190411706	0.00321984658663066	0.546198255388595
Agrp	0.0137885836378712	0.131836644479504	0.037218808887635
Agtpbp1	0.00768557731724522	0.147865562190908	0.0233239122974117
Agtr1a	2.00002854636038e-05	0.279834131687683	0.00018192168370084
Agtr2	0.000346085663671687	0.222116612495556	0.0018526569852901
Agtrap	0.283503025892228	0.0258677946295269	0.393836546662865
Agxt2l1	0.375851568774379	0.0115379450137272	0.487703215804387
Agxt2l2	0.825016861790785	-0.0484634104341763	0.8823222774256
Ahctf1	0.588895576753476	-0.0164790139106319	0.683597538647634
Ahcy	3.3857090069703e-06	0.31226620165193	4.3181948258355e-05
Ahcyl1	0.0981561613160377	0.0696505433909237	0.175095575322892
Ahcyl2	0.011026335025737	0.138068018100116	0.0312793331197589
Ahdc1	1.81673805722907e-06	0.323102331958651	2.66835304100722e-05
Ahi1	0.00152157933030907	0.188545043188008	0.00626824916975104
Ahnak	0.00997474270135128	0.140820250197502	0.0288088048013171
Ahnak2	0.135598594576907	0.0574909172568259	0.224317758050676
Ahr	0.118949197937712	0.0625167975521648	0.202643489822582
Ahrr	0.170291231099727	0.048391054490066	0.267024080811509
Ahsa1	0.000544785810125509	0.212137569887293	0.00269124190202001
Ahsa2	0.753648488714448	-0.0378832285497019	0.824602791775972
Aida	0.338979400115547	0.0169897251538241	0.451003849467138
Aif1	0.996431085884653	-0.104690157412096	0.998608777946258
Aif1l	0.00502955889224688	0.158998971581874	0.0165889362974109
Aifm1	0.0597325545481666	0.0869983469869657	0.119403830971298
Aifm2	0.246721336691899	0.0323682936219722	0.354332329994745
Aifm3	3.77642126678349e-08	0.385318320587518	1.24956791991664e-06
Aig1	0.00216312337226311	0.180106512739457	0.0084000652301546
Aim1	1.10697395169559e-07	0.368870270480146	2.97648756035819e-06
Aim1l	0.000196908681573426	0.234183301885032	0.00118098069382803
Aim2	0.756756461601499	-0.0383169128154122	0.827074539891904
Aimp1	0.017190857488352	0.125556178172417	0.0442371339359104
Aimp2	1.61956956327998e-05	0.283812718449405	0.000152697927439383
Aip	0.0186853672912447	0.123145583339555	0.0473328450363366
Aipl1	0.131386187347613	0.0587145183635803	0.218814773743123
Aire	0.0559666023230423	0.089172628942023	0.113335601032239
Airn	4.14234534161562e-09	0.417377028366667	2.10563218133082e-07
Ajap1	2.56889404297067e-07	0.3555723538243	5.61029823556372e-06
Ak1	0.0102608377281963	0.140046281472394	0.0294700804519126
Ak2	0.375085440002105	0.0116483075421101	0.486961308951504
Ak3	0.00276879189221252	0.17406381521944	0.0102656032587169
Ak4	0.384057281802939	0.010362855859142	0.495710057479807
Ak5	0.00536751172495754	0.157316063752274	0.0175321387820042
Ak8	0.00193207574365543	0.182837581839615	0.00764676423301405
Akap1	0.0294896234231293	0.109560623561292	0.0684979504597905
Akap10	0.522098718274069	-0.00804876345583594	0.625199400639969
Akap11	0.264350660993653	0.0291792793787903	0.373502863506743
Akap12	0.314171080444633	0.0208443038299184	0.425716136436218
Akap13	0.582716958691912	-0.0157024551438736	0.67819942638428
Akap17b	0.0341309763701381	0.105056265463167	0.0770354837551093
Akap2	0.011366250281009	0.137229328541722	0.0320628293353028
Akap5	0.18149394347862	0.0457542033662504	0.28013195623874
Akap6	0.683071832362994	-0.028438523635844	0.76499334083593
Akap7	0.000101679792588499	0.247887569658867	0.000684513828262767
Akap8	0.000473114784122401	0.215267114460845	0.00239313930463067
Akap8l	0.649169313680922	-0.0240868548210098	0.736383069471043
Akap9	1.11815614028517e-07	0.368713746381112	2.99833398045581e-06
Akirin1	0.586214935998518	-0.0161421018085881	0.6812306230605
Akirin2	0.216556500110209	0.0382022395895272	0.320576595356705
Akna	0.604672279464975	-0.0184626029054609	0.696540841104655
Aknad1	0.0518950820168428	0.0916686328921102	0.10677977863773
Akr1a4	0.0103078922366948	0.139920870074882	0.0295906868808179
Akr1b10	0.210648235458679	0.039410084441533	0.31359227086028
Akr1b3	0.289946994015073	0.024785581151576	0.400693493620357
Akr1b8	0.000586816068356144	0.210478545998982	0.00286338157784132
Akr1c13	4.72091786846759e-11	0.476052773537073	5.41115925877883e-09
Akr1c19	0.0134258530151993	0.132586677894093	0.0364303240488241
Akr1cl	0.0448464306058961	0.0964178663558268	0.095677841062725
Akr1e1	0.591165956994337	-0.0167643708208352	0.685213310496344
Akr7a5	0.00300336702553665	0.172050107717358	0.010966072772608
Akt1	0.0625323621499247	0.0854561919192	0.123577871875505
Akt1s1	0.391151721007573	0.00935678674536833	0.502942131483966
Akt2	0.859298738891836	-0.0542263947412471	0.9074364321945
Akt2-ps	0.000133543355192386	0.242289761587136	0.000858518647188029
Akt3	0.312330893716499	0.0211371505251297	0.423812046046599
Aktip	0.317586486135521	0.0203034447442374	0.429048922713511
Alad	0.374442976163335	0.0117409434045784	0.486451327726232
Alas1	0.528678794737732	-0.00888535122026934	0.631096591335893
Alcam	2.25749933099933e-05	0.277534432994582	0.000201065341634003
Aldh16a1	5.44672956467519e-05	0.260433312146153	0.000410561079302116
Aldh18a1	0.12554577708066	0.0604629736580189	0.211356080701117
Aldh1a2	2.3790348413933e-05	0.276534868475096	0.000209864859222909
Aldh1a3	0.116660039756355	0.0632506672059562	0.199557853804838
Aldh1a7	5.81250921366285e-06	0.30264391259826	6.6798148152035e-05
Aldh1b1	0.000227558458845888	0.231121919415909	0.00133334202899443
Aldh1l1	1.18223205159826e-05	0.28968198287366	0.000118202984543208
Aldh1l2	0.492955013088771	-0.00431456399096275	0.598556537044781
Aldh2	0.00030926315354695	0.224552574707611	0.00169869674584083
Aldh3a1	8.60153200399904e-06	0.295535019629513	9.15322007003223e-05
Aldh3a2	0.0116707690215303	0.136497089666958	0.0327053813247966
Aldh4a1	0.000532956479908511	0.212626280499831	0.00264248170431314
Aldh5a1	0.0991382626110349	0.0692873397103867	0.176416814957861
Aldh6a1	0.000305030919312022	0.224849942530227	0.00168006508541926
Aldh7a1	0.120944747494642	0.0618861618817985	0.205416757163983
Aldh9a1	0.232315520189547	0.0350894184591558	0.338083658140592
Aldoa	0.03070746769202	0.108321482544372	0.0707550730409874
Aldoart1	0.154714160647597	0.0522827346483049	0.24796401345978
Aldoc	0.00211599276436857	0.180640766802116	0.00824992554662775
Alg1	0.815335922255554	-0.0469346158434698	0.87449651827586
Alg10b	0.332342191433048	0.0180047373329475	0.444025979823355
Alg11	0.029652288842514	0.109392532505483	0.0688028829625785
Alg12	0.281256137241617	0.0262487620884655	0.391490505500932
Alg13	0.819167469055389	-0.0475352834218732	0.877404257303143
Alg14	0.466923223613373	-0.000927472264970808	0.574909258759231
Alg2	0.00283782814790752	0.173455212125487	0.0104728519002218
Alg3	0.0343821996878377	0.104828149352835	0.0774714937589117
Alg5	0.325585839103722	0.01904982195547	0.437197462508574
Alg6	0.679191024886279	-0.0279360591533435	0.761425110492276
Alg8	0.0570291568882004	0.0885468381750883	0.115022181090358
Alg9	0.858050284271786	-0.0540051441246683	0.906647456484564
Alk	0.00819997041162476	0.146129714468272	0.0245732879543171
Alkbh1	4.6308951912795e-05	0.263635058104813	0.000359982309261829
Alkbh2	0.056967936094526	0.0885826230114174	0.114977068388548
Alkbh3	0.229936512837496	0.0355497700622885	0.335278675116918
Alkbh4	0.15236034055002	0.0528963551590805	0.245227007744661
Alkbh5	2.04506093630708e-07	0.359212685399353	4.73142924010782e-06
Alkbh6	0.114473667851411	0.0639623832039762	0.196777564507959
Alkbh7	0.297463693931117	0.0235418881936895	0.408339502326252
Alkbh8	0.787740519677483	-0.0427571930391233	0.8524377078603
Alms1	0.0114655516272157	0.136988614862163	0.0322384766532759
Alox12	0.713641152391	-0.0324484179003925	0.791195150428687
Alox5ap	0.882979071860613	-0.0586339349310503	0.925515748205103
Aloxe3	2.40195510459975e-05	0.276351851146667	0.000211423865357666
Alpk1	0.0355916872666031	0.10374992935709	0.0794616702220775
Alpk2	0.92174254902058	-0.0670835062784452	0.955411022056499
Alpk3	0.78275601342708	-0.0420270354314018	0.848404957198436
Alpl	0.00365102358811474	0.16716621751935	0.0127902518307567
Als2	0.395541062964905	0.00873870747832795	0.507209975227811
Als2cl	0.00814639845035483	0.14630577710303	0.0244368387380119
Als2cr4	0.70959017110582	-0.0319110572241703	0.787650030424886
Alx3	0.409847373852199	0.0067460150159433	0.520983864543782
Alx4	1.08231716241388e-12	0.520078055038369	1.95676248219095e-10
Amac1	0.200063581313371	0.0416354749453931	0.302079219297283
Amacr	0.0752570186736023	0.0791068806300042	0.142684239756842
Ambn	0.972784234534325	-0.0839918836536002	0.989950033576173
Ambra1	0.809536068242207	-0.0460357280801718	0.870010664834145
Amd1	0.938858845068658	-0.0716223637125617	0.967775675422856
Amd2	0.0737395889365047	0.0798143828313865	0.140455215724936
Amdhd1	0.00318907855983378	0.170556903329053	0.0114745323561356
Amdhd2	0.274921483633218	0.0273332963489332	0.384780952577409
Amelx	0.034434169577046	0.104781141981991	0.0775586991873434
Amfr	0.00334894183182562	0.169334784535092	0.011924952874056
Amica1	0.00280970193325081	0.173701486038937	0.0103996924447909
Amigo1	0.000789460609692992	0.203784917207525	0.00364898976647321
Amigo2	0.00623647085197287	0.153399615078346	0.0197488243645808
Amigo3	0.248860132617452	0.0319735105428187	0.356615471949032
Ammecr1	0.0533278728222395	0.0907717537359819	0.109100665618714
Ammecr1l	0.211369263310327	0.0392614114291846	0.3145339644186
Amn	0.170470998945397	0.0483477365334538	0.267162637042487
Amn1	0.28960342748585	0.0248429000133962	0.400313337102495
Amot	1.65041954414943e-05	0.28345838309874	0.000155109365196938
Amotl1	0.501846485430413	-0.00545945947178605	0.606706315662012
Amotl2	0.015032542798508	0.129393120639891	0.0398226137548995
Ampd1	0.106384505365494	0.0666941141905673	0.186268477495474
Ampd2	0.362459648473603	0.0134839092716287	0.473831893796614
Ampd3	7.0663049496321e-07	0.339063475745395	1.24274579496715e-05
Amph	0.00020178207673119	0.233667545147467	0.00120587114100903
Amt	0.00693872411121817	0.150585334342054	0.0214897818116481
Amy1	0.419698292633177	0.00539201974830494	0.530658072989034
Amz1	0.606821555717668	-0.0187330298319908	0.69824163417311
Amz2	0.0942541248836492	0.0711235284193884	0.169632127757126
Anapc1	0.0176129132354343	0.124856940242422	0.0450234256749338
Anapc10	0.712352852270808	-0.032277304527222	0.790188989094923
Anapc11	0.00259679408518234	0.175643712168761	0.00971830513697027
Anapc13	1.739403492488e-07	0.361779523347185	4.21907594021605e-06
Anapc16	0.224408878729138	0.0366322210518124	0.329013619127611
Anapc2	0.156514301271627	0.0518182400473939	0.250300136914146
Anapc4	0.314518756358386	0.0207890886784587	0.426040494239079
Anapc5	1.29003123250963e-05	0.288062565400439	0.000127168508850598
Anapc7	0.43284892819869	0.00360545447849447	0.543408379541873
Ang	0.733436283634351	-0.0351059511909415	0.807931664955755
Angel1	0.824157412466298	-0.0483261698091677	0.881564412468525
Angel2	0.160232592111445	0.0508715108861827	0.254805854901923
Angpt1	0.00648410345619178	0.152375467254226	0.0203674945927342
Angpt2	0.0158067544035354	0.127962872283565	0.0414416283412768
Angpt4	0.458457386268668	0.000187115793995551	0.56739359089581
Angptl1	5.67758740292508e-11	0.473780635959987	6.33251788462415e-09
Angptl2	0.00811066839738689	0.146423792080735	0.0243472769060209
Angptl4	0.00364778932690256	0.167188541154002	0.0127814748103677
Angptl6	0.543526349145849	-0.0107663065602961	0.643781006684503
Angptl7	0.0570373555150482	0.0885420483926986	0.115022181090358
Ank	0.667325664713205	-0.0264073420783615	0.75245227172092
Ank1	0.624630742593716	-0.0209773995627067	0.714416574242875
Ank2	0.0297976438073994	0.109243015705333	0.0690761770588715
Ank3	0.0640582905631983	0.0846401858489024	0.125827760036605
Ankfy1	0.158460763633563	0.0513205399895582	0.25276754701126
Ankhd1	0.203651594612274	0.0408718845689862	0.306166996546545
Ankib1	0.00926964299099925	0.142817668265445	0.0271615253355311
Ankle1	0.404553928299828	0.00747955811552259	0.515825377387966
Ankle2	0.0807905352599454	0.0766237247279709	0.150677828018043
Ankmy2	0.195465565439808	0.0426285449480797	0.296863221712818
Ankra2	0.337809267764122	0.0171678568325647	0.449719967264815
Ankrd10	8.24661681555623e-11	0.469147781847631	8.16759240229776e-09
Ankrd11	0.656207609310648	-0.0249840025712627	0.742454983502305
Ankrd12	7.38830188266052e-06	0.298306194431504	8.10310507293418e-05
Ankrd13a	0.978840911858203	-0.087225798940612	0.993410209207432
Ankrd13b	0.205274344889997	0.0405296961245254	0.308074856703624
Ankrd13c	0.855360123850444	-0.0535317110098545	0.904949957285548
Ankrd13d	0.382822546366979	0.0105388755264643	0.494717776418089
Ankrd16	0.23993010790719	0.0336372820920091	0.34667992933743
Ankrd17	0.0470240763626643	0.0948857726167459	0.09916561173305
Ankrd23	0.830262692709017	-0.04930787998991	0.885771799612972
Ankrd24	0.855163077351918	-0.0534972081726655	0.904905260817027
Ankrd26	0.129471314370241	0.0592809227797791	0.216365393568793
Ankrd27	0.258976769737955	0.0301361201518244	0.36801638481664
Ankrd28	0.343572189049456	0.0162938341590133	0.45544724448277
Ankrd29	0.00636667156181523	0.152856575258099	0.0200669157403943
Ankrd32	0.0488922059968048	0.0936194678580292	0.102171427140844
Ankrd33b	0.0106436261409638	0.139040876529269	0.0304278986018738
Ankrd34a	6.04500995959308e-07	0.341649359075703	1.11774466360189e-05
Ankrd35	0.0117507089270451	0.136307741764299	0.0328663767868565
Ankrd37	0.0705572437871545	0.0813386460473131	0.135675700032382
Ankrd39	0.414397095547648	0.00611891072174509	0.525700366364229
Ankrd40	0.000599975959107048	0.209982087726893	0.00291462005397792
Ankrd42	0.0671639316434343	0.0830289170620525	0.130582468872606
Ankrd43	0.103017720128218	0.0678805977223619	0.181972376902554
Ankrd44	0.260573883022131	0.0298504031638496	0.369895109807278
Ankrd45	1.17024615510476e-07	0.368003986772074	3.10009166496559e-06
Ankrd46	0.0118822172919698	0.135998774391864	0.0331425709045947
Ankrd49	0.966695077884078	-0.0812103545309601	0.98615790822694
Ankrd5	0.000645469285966516	0.208341500099959	0.00309786394854811
Ankrd50	0.676508896057437	-0.0275895326423201	0.759007292034628
Ankrd52	0.200338501466108	0.0415766212430105	0.3023525215328
Ankrd54	0.562929544443165	-0.0132137205139056	0.660340830829417
Ankrd55	1.81888492607968e-05	0.281628698568168	0.000167794765642606
Ankrd56	0.0950307929860861	0.0708264268629163	0.170526452122889
Ankrd57	0.209835080018862	0.0395781868270001	0.312865057839686
Ankrd6	0.436599100769184	0.00310007977987847	0.546785576675654
Ankrd61	0.00970830167157024	0.141559441576571	0.0282158578744328
Ankrd9	0.495531367694309	-0.00464686951448745	0.600852768806962
Anks1	0.034945595431042	0.104321836594045	0.0783885613364618
Anks1b	0.00110525880373038	0.196047297512466	0.00481563320273781
Anks3	0.014131822957991	0.131143153116486	0.0379292591390095
Anks6	0.402206818240242	0.00780620401602039	0.51384140536746
Ankzf1	0.00520558980138762	0.158109821086005	0.0170700127799055
Anln	0.404541488346149	0.00748128709033424	0.515825377387966
Ano1	7.35874601591593e-06	0.298379021158321	8.0757402303578e-05
Ano10	0.00105850740052755	0.197050087070904	0.00465122633000542
Ano2	0.00693519831421799	0.150598798577625	0.0214880870735761
Ano3	0.0699638229557111	0.0816292360745884	0.134845099810342
Ano4	0.0241772595009706	0.115558812924065	0.0586521787063939
Ano6	0.130014939415397	0.0591194580703325	0.217087688520215
Ano8	0.232322869604395	0.0350880013308049	0.338083658140592
Ano9	0.039069759674273	0.100818666782791	0.0856592338983205
Anp32-ps	0.493154784567558	-0.00434034814063411	0.59867475127795
Anp32a	5.48552650971219e-15	0.574704113279328	2.46665842053391e-12
Anp32b	6.10228774371779e-08	0.378051257573934	1.85469359032199e-06
Anp32b-ps1	0.0687093390044599	0.0822504207365179	0.132938622917168
Anp32e	5.81180812338649e-07	0.34229876208037	1.0841111495498e-05
Anpep	0.00125457196717759	0.193091616078035	0.00534404386407418
Antxr1	0.000286275472683975	0.22621658973193	0.00159834860377551
Antxr2	0.000571424642656414	0.211072679256633	0.00279996478297444
Anubl1	0.0193105499894217	0.122188158165099	0.0486564820638633
Anxa1	0.734878680180625	-0.0353018503796905	0.809266399643807
Anxa2	0.00121068509286119	0.193924564099197	0.0051936850473353
Anxa3	0.870711612554465	-0.0562975373193748	0.915903296815972
Anxa4	0.0248498026436186	0.114738310280503	0.0598943085433122
Anxa5	0.530953852745504	-0.0091741409692101	0.632950697817817
Anxa6	0.00838011012582075	0.145545303177527	0.0250117169853539
Anxa7	0.208436759502475	0.0398683429948933	0.311491729986783
Anxa8	0.897239613859566	-0.0615243272876731	0.936433440948355
Anxa9	4.27893610116104e-06	0.308122634167553	5.24020268198751e-05
Aoc2	0.309005978009453	0.0216688821200691	0.420536849010692
Aoc3	0.10206190779233	0.0682231456940303	0.180575027941292
Aox1	2.71916176491803e-06	0.316112011421628	3.64292894357276e-05
Aox3	0.972774053878196	-0.0839868922440687	0.989950033576173
Aox4	0.0604666789567235	0.0865881479835681	0.120473091213822
Ap1ar	0.321322089346919	0.019715764204283	0.432997193858684
Ap1b1	0.946738295796773	-0.073981958984592	0.973063690471363
Ap1g1	0.542179475598134	-0.0105960182381326	0.642706601565802
Ap1g2	0.864817292891588	-0.0552165931343713	0.911819928181313
Ap1m1	0.0465263776007886	0.0952304456503391	0.0983407356857936
Ap1m2	0.851606341331212	-0.0528784098362498	0.902230436049385
Ap1s1	0.308008226250786	0.0218291101488948	0.419546138044869
Ap1s2	0.217690876207891	0.0379729973085188	0.321756839111486
Ap1s3	0.108079569035712	0.0661081924248216	0.188352519346048
Ap2a1	0.83093596851645	-0.0494171312967056	0.886382243301276
Ap2a2	0.49459076973968	-0.00452560350363052	0.600085673787517
Ap2b1	0.0948244677712142	0.0709051590569568	0.170278178507453
Ap2m1	0.263584883635452	0.0293148481742679	0.372751238151352
Ap2s1	0.108880627600494	0.0658338672041762	0.189409737747234
Ap3b1	0.00542556261298615	0.157036854436063	0.0176822322140751
Ap3d1	0.223837154535193	0.0367452283662558	0.328378131092829
Ap3m1	0.0758411283810725	0.0788377131827809	0.143538297908361
Ap3m2	0.000934567260695581	0.199924605721288	0.00419705660712379
Ap3s1	0.574881192470038	-0.0147174113843858	0.67113036450849
Ap3s1-ps1	0.00227706701078403	0.178858401436543	0.00874762851437449
Ap3s1-ps2	0.00259536685365846	0.175657224554329	0.00971585961541887
Ap3s2	0.000161753122788229	0.238308835000689	0.00100626623424518
Ap4b1	0.204340104093065	0.0407264619015348	0.306991553626324
Ap4e1	0.0956385324690528	0.0705953264108983	0.171494166043945
Ap4m1	0.788387246508426	-0.0428524248019118	0.852857863340331
Ap4s1	0.663259089776995	-0.0258857950619942	0.748685289483726
Apaf1	0.000416825554751836	0.218056450643541	0.00214996169225969
Apba1	0.00558651153486265	0.156276873850367	0.0180824386834415
Apba2	0.0535493607131834	0.0906349564490567	0.109477167035101
Apba3	0.417565382949959	0.00568399940426112	0.528496255830935
Apbb1	0.271216288157617	0.0279750477149159	0.380779765064457
Apbb1ip	0.907096750935961	-0.0636565616114484	0.944192528559114
Apbb2	0.0953377499751763	0.0707095523143438	0.17105976277007
Apbb3	0.00227497327066155	0.178880805990695	0.00874150005424882
Apc	0.287978101201848	0.025114635315955	0.398506427900009
Apc2	0.00132632081486441	0.191786921160876	0.00558590012734802
Apcdd1	0.942965962642165	-0.0728264717969931	0.970795191406336
Apeh	0.000765569512779551	0.204483769760759	0.00355667922870601
Apex1	8.19578326804662e-07	0.33659361021615	1.39950780108796e-05
Apex2	0.00751991367754822	0.148447274978673	0.0229231229207654
Aph1a	0.403151600037202	0.00767461465749952	0.514729713723542
Aph1b	0.058807727813328	0.0875212458348	0.117904552722343
Aph1c	0.146238962131185	0.0545268481252292	0.237770506109271
Api5	0.0166878451444735	0.126409968434074	0.0431954082697417
Apip	0.16648469293733	0.0493164455696506	0.262274708950948
Apitd1	9.07688611486909e-07	0.334885023727651	1.52472559192011e-05
Aplf	0.779625497413838	-0.0415718137480574	0.845862443919229
Apln	0.795365599551687	-0.0438875733049031	0.858195383856505
Aplnr	0.969727413508455	-0.082547551128616	0.987808413725475
Aplp1	0.0706020025864354	0.0813168116079397	0.135687377463925
Aplp2	5.06467926604815e-06	0.305115482996084	5.96903765380957e-05
Apoa1	0.376565890468421	0.0114351471911044	0.488310760105697
Apoa1bp	0.0164735481036866	0.126780751316563	0.0427614880246228
Apoa2	8.69287505430685e-05	0.251072773239538	0.000604228893489414
Apobec1	0.983975869918897	-0.0905287924484881	0.996361500708337
Apobec2	0.905029058389876	-0.0631989307700203	0.942879736053185
Apobec3	0.548425345829723	-0.0113852028552184	0.647746180617986
Apobr	0.26613361065076	0.0288646224692813	0.3750851989056
Apoc1	0.825321773187892	-0.0485121738681535	0.882540727829028
Apod	0.00593424241268419	0.154701424856494	0.0189837302428389
Apoe	0.800533083706823	-0.0446634525074281	0.862343285563056
Apol7d	0.312527535081973	0.021105808467543	0.423947662649486
Apold1	0.881576674841631	-0.0583603970903279	0.924266763119369
Apom	0.000594669528826064	0.21018102668844	0.00289284868988147
Apon	8.79309355707546e-07	0.335417209722985	1.4841624803699e-05
Apoo	0.665147791814846	-0.0261278838418841	0.750527398343647
Apoo-ps	0.569964201626636	-0.0140990195231372	0.666604480029235
Apool	1.42092018184733e-07	0.364966230254888	3.60617615471152e-06
App	0.00137109295035599	0.191005872415151	0.00573862937240883
Appbp2	0.701194937906498	-0.0308036566176935	0.780108838803924
Appl1	0.449599408813397	0.00136116728673197	0.559153594238745
Appl2	0.000370183469767366	0.220651891751219	0.00195893407040142
Aprt	4.56461730749105e-06	0.306972161454701	5.48132711794995e-05
Aptx	0.852092157095728	-0.0529624926625356	0.902636071216417
Aqp1	0.00104855752010005	0.197268859893749	0.00461212772259708
Aqp11	0.294890134711493	0.023965502281507	0.405732695540663
Aqp4	0.212629615046593	0.0390023912029117	0.316087612026117
Aqr	0.0968075815862138	0.0701541306966558	0.173236179416064
Ar	0.0252888599729257	0.114213231967237	0.0607271994173898
Araf	0.0275961086630118	0.111579978445146	0.0650966645372921
Arap1	0.00272568494927682	0.174451024274873	0.0101267963239962
Arap2	0.000257653686009639	0.228474991560122	0.00147037835715947
Arap3	0.844673569692032	-0.051692980918904	0.896727428518019
Arc	0.085697497313141	0.0745372038238884	0.157699581362073
Arcn1	0.0090135881608513	0.143577446140282	0.0265264802109161
Arf1	0.150893837926077	0.0532823321548133	0.243599855998307
Arf2	0.0724822946169298	0.080409882091583	0.138526809143101
Arf3	0.75169006148917	-0.0376109166191412	0.823277231782346
Arf4	7.62191375111334e-05	0.253726199039008	0.000541201280738
Arf5	3.40058105097332e-05	0.269663420480153	0.000277247744727657
Arf6	0.0160539598370392	0.127519472250869	0.0419392661495839
Arfgap1	0.0471441841935786	0.0948030654889588	0.099346651880069
Arfgap2	0.00423079145362323	0.163433182051847	0.0144405196033847
Arfgap3	0.00119712587765103	0.194187636734512	0.00514306627054535
Arfgef1	0.224240833244549	0.0366654162522024	0.328887805687853
Arfgef2	0.318648731337554	0.020135925117364	0.430254296386409
Arfip1	0.489806341145894	-0.00390778353923493	0.595640649377681
Arfip2	0.0143947694538613	0.130622102184955	0.0384349987686306
Arfrp1	0.700467372707183	-0.0307080606181021	0.779497196215868
Arg1	0.00186506302496668	0.183686805726689	0.00743227563104382
Arg2	4.40556862827092e-06	0.307603836805354	5.34201237445202e-05
Arglu1	0.000645653928805033	0.208335066238015	0.00309790231175208
Arhgap1	1.56656158227564e-05	0.284436927634462	0.000148630483477154
Arhgap10	3.95339456192464e-05	0.266733391074904	0.000314710306093838
Arhgap11a	0.490138485928785	-0.00395072841335375	0.595920592604902
Arhgap12	0.334426832229779	0.0176847212596134	0.446233231135482
Arhgap15	0.0256565630302779	0.113779673622923	0.0614754947208613
Arhgap17	0.010644646058191	0.139038241893461	0.0304278986018738
Arhgap18	0.171162764668246	0.048181362234338	0.267911585504019
Arhgap19	0.370264656874805	0.012345383143291	0.482085574247486
Arhgap20	0.00240201060396413	0.177554965041791	0.00913754012184793
Arhgap21	0.0821063281169155	0.0760541494724635	0.152450892131958
Arhgap22	0.000811123189752151	0.203168237105743	0.00373154967961266
Arhgap23	0.0745898688200356	0.0794164570556607	0.141751466135345
Arhgap24	5.07045143962988e-06	0.305095097067014	5.97182719253117e-05
Arhgap25	0.836854916238331	-0.0503864953423883	0.891059374254588
Arhgap26	0.292812694947825	0.0243091129300005	0.403540764738704
Arhgap27	0.912181370634428	-0.0648076552746504	0.94801351106106
Arhgap28	2.80617254808337e-06	0.315561490527475	3.73382761576161e-05
Arhgap29	0.906358573825074	-0.0634925166354325	0.943569414320756
Arhgap30	0.992386458549938	-0.0982207142833775	0.998608777946258
Arhgap31	0.333856721412654	0.0177721276811008	0.445608137865417
Arhgap32	0.0511190461833562	0.0921633050648066	0.105666514959632
Arhgap33	0.337120487904071	0.0172728722645036	0.449072851974941
Arhgap36	8.87033854543607e-06	0.294972053867659	9.37103175128388e-05
Arhgap39	0.410689664640124	0.00662968720142887	0.52175200295522
Arhgap4	0.997063085433206	-0.106174224106075	0.998608777946258
Arhgap42	0.113516024832164	0.0642775427978106	0.195668422201854
Arhgap44	0.105941292741962	0.066848557085799	0.185733525024072
Arhgap5	0.480453899540712	-0.00269503732674936	0.587035465494703
Arhgap6	0.554777782235942	-0.0121866712585648	0.653225323423641
Arhgap8	0.00678418824167098	0.151181446209202	0.0211472287938471
Arhgap9	0.373618452725614	0.0118599477795366	0.485595998328696
Arhgdia	0.000398809109036193	0.219024813319852	0.00207842952308105
Arhgdib	0.952997792257997	-0.0760215219506257	0.977237883453894
Arhgdig	0.0580616320435432	0.0879482127332019	0.116795921214455
Arhgef1	0.0236493127137113	0.116217239084082	0.057562751488431
Arhgef10	0.179245306524191	0.0462735987369137	0.277467114530385
Arhgef10l	0.372420227386004	0.0120331261392731	0.484433580156383
Arhgef11	0.430539925405981	0.00391749621680149	0.54105185753097
Arhgef12	0.53451245371504	-0.00962541903428193	0.636025573402134
Arhgef15	0.785973764540149	-0.0424976219049915	0.850945913615298
Arhgef16	0.00447733814146514	0.161987456901906	0.0151289169531549
Arhgef17	0.595177954493678	-0.017268673105044	0.688725555127392
Arhgef18	0.32705774590016	0.0188210969031832	0.438804352371747
Arhgef19	0.83791922159534	-0.0505625493966169	0.891520027509283
Arhgef2	0.159169144660191	0.0511405626993856	0.253666783888202
Arhgef25	0.0119018002517836	0.135953031464106	0.0331831273474609
Arhgef26	2.72019263056567e-05	0.273969986217335	0.000232816096448171
Arhgef3	0.00475115971589257	0.16046553461737	0.0158586006733171
Arhgef33	0.000118299644658301	0.244787970256987	0.000774690391475961
Arhgef4	0.0211059813922866	0.119585107579323	0.0524825815606173
Arhgef40	0.0107749451317904	0.138703527736866	0.030735233047529
Arhgef5	0.0355762024751565	0.103763529529053	0.0794473274935463
Arhgef6	0.648388218764575	-0.023987458789051	0.735734984954665
Arhgef7	0.488624810513167	-0.00375494934684917	0.594552826821824
Arhgef9	0.000331772555424021	0.223032950251971	0.00178804403948096
Arid1a	0.00021891031741341	0.231944076049771	0.0012921676999256
Arid1b	0.742990056937043	-0.0364098202456531	0.815740100701491
Arid2	0.170602013522544	0.0483161879700673	0.267296302255414
Arid3a	0.0942550879383087	0.0711231587816969	0.169632127757126
Arid3b	0.0113450584350674	0.137280946156763	0.0320177485960375
Arid4a	0.0269210302996253	0.112329618440961	0.0638768919448693
Arid4b	0.389857382196987	0.00953967730252281	0.501682485440898
Arid5a	0.469119391166877	-0.00121548575782926	0.576641673995481
Arid5b	0.0711692281553856	0.0810411067535625	0.136582923414423
Arih1	0.685926019303212	-0.028808909336175	0.767161007686252
Arih2	0.00972701114487711	0.141506936227166	0.0282608672047233
Arl1	0.0937876877414665	0.0713029194479915	0.168987432438313
Arl10	0.213840194770228	0.0387546186512493	0.317510413655532
Arl11	0.996122885273624	-0.104038837923538	0.998608777946258
Arl13b	0.0734251153786585	0.0799625269685057	0.13999306897103
Arl15	0.389023031554714	0.0096577258479924	0.50075579157186
Arl16	0.391711554979437	0.00927777170660538	0.503441577701067
Arl2	0.225420829879253	0.0364326869729393	0.330204234346179
Arl2bp	7.45766924413971e-08	0.374979521863977	2.17612554965854e-06
Arl3	0.135726113728413	0.0574543418793593	0.224507532206676
Arl4a	0.836895646538594	-0.0503932227693995	0.891059374254588
Arl4c	0.643838401830304	-0.0234091022988636	0.731518889076647
Arl4d	0.0853577120271458	0.0746784574906786	0.157206279754259
Arl5a	0.00544800424982636	0.156929652717864	0.0177388879556637
Arl5b	7.72463943306543e-05	0.253456770028439	0.000547120362430002
Arl5c	1.59956517935045e-06	0.325287003935363	2.40373389462458e-05
Arl6	0.093215918900124	0.0715238192536531	0.168233772743797
Arl6ip1	0.0254634362420016	0.114006697084247	0.0610878633893272
Arl6ip4	0.0110478069384177	0.138014349385405	0.0313199790299113
[truncated: 15,538 more rows]
