# Supplementary material for: TATTOO-seq delineates spatial and cell type–specific regulatory programs in the developing limb
Source: Sci Adv. 2022 Dec 14;8(50):eadd0695. doi: 10.1126/sciadv.add0695 (PMC9750149; doi:10.1126/sciadv.add0695)
Supplement: Supplementary file 2 — Tables S1 to S5 [file sciadv.add0695_tables_s1_to_s5.zip › sciadv.add0695_table_s4.csv]

Gene	p_val	avg_logFC	pct.1	pct.2	p_val_adj_Bonferroni	p_val_adj_BH	Cell_type
Hspa8	2.8266861607507e-101	1.18236455326065	0.971	0.836	9.68705347289266e-97	4.09304156076702e-98	Undifferentiated mesenchyme 1
Id3	2.59063157601216e-77	1.29710276624967	0.901	0.544	8.87809441099366e-73	1.8756172610328e-74	Undifferentiated mesenchyme 1
Id1	7.15417100173816e-60	1.14071749348346	0.829	0.462	2.45173440229567e-55	3.45307987017228e-57	Undifferentiated mesenchyme 1
Msx1	3.23419496988888e-53	1.32259897533184	0.844	0.613	1.10835861618092e-48	1.17077857909978e-50	Undifferentiated mesenchyme 1
Prrx2	5.78356139258209e-48	0.746456476510325	0.961	0.883	1.98202648923788e-43	1.67491937929177e-45	Undifferentiated mesenchyme 1
Id2	1.54899362578467e-32	0.695584612113936	0.793	0.542	5.30840115556405e-28	3.738237950227e-30	Undifferentiated mesenchyme 1
Ddx3x	1.53160042359161e-28	-0.535215231084317	0.909	0.956	5.24879465164846e-24	3.16822487622951e-26	Undifferentiated mesenchyme 1
Hand2	1.35167884377406e-26	-0.61467846973118	0.759	0.881	4.63220339761371e-22	2.44653870723105e-24	Undifferentiated mesenchyme 1
Asb4	6.40909363934949e-25	0.949302632528613	0.601	0.336	2.19639639020507e-20	1.03115195441978e-22	Undifferentiated mesenchyme 1
Lhx9	2.12903668173682e-24	0.62185151772189	0.809	0.615	7.29620870831207e-20	3.08284511515491e-22	Undifferentiated mesenchyme 1
Meox2	1.00480349724343e-21	-0.614557767548642	0.18	0.398	3.44346158505323e-17	1.32268678546226e-19	Undifferentiated mesenchyme 1
Vcan	1.88625728184656e-21	-0.558366421661556	0.742	0.838	6.46420370488816e-17	2.27608378676151e-19	Undifferentiated mesenchyme 1
Snai2	9.95722376924507e-20	0.510284799144903	0.457	0.21	3.41234058572029e-15	1.10908153983591e-17	Undifferentiated mesenchyme 1
Bambi	1.64465302122295e-19	0.554574152263923	0.664	0.438	5.63622590373103e-15	1.70104112480773e-17	Undifferentiated mesenchyme 1
Gsto1	2.07242446828399e-19	0.486484242065354	0.814	0.655	7.10219865280924e-15	2.00058042005015e-17	Undifferentiated mesenchyme 1
Col3a1	2.76202922345899e-19	-0.500691452390967	0.611	0.765	9.46547414879397e-15	2.49963644723039e-17	Undifferentiated mesenchyme 1
Marcks	3.70631264237349e-19	-0.452899948992207	0.941	0.956	1.2701533425414e-14	3.1569062977393e-17	Undifferentiated mesenchyme 1
Mest	1.64426978225387e-18	-0.425950231532507	0.997	1	5.63491254378402e-14	1.322723691502e-16	Undifferentiated mesenchyme 1
Dpysl2	2.00880724180391e-18	-0.602410661293049	0.164	0.334	6.88418241766199e-14	1.53092257164845e-16	Undifferentiated mesenchyme 1
Glo1	3.34282409277623e-18	0.525893563889892	0.722	0.551	1.14558581659442e-13	2.42020464316999e-16	Undifferentiated mesenchyme 1
Sertad4	7.50067179618144e-18	-0.544129000261654	0.542	0.697	2.57048022455138e-13	5.17189179089082e-16	Undifferentiated mesenchyme 1
Sned1	2.24430465695525e-17	0.474883836268832	0.31	0.106	7.69123205938564e-13	1.47716051966873e-15	Undifferentiated mesenchyme 1
Tcf4	4.01885448562625e-17	-0.397071256652059	0.912	0.929	1.37726143222412e-12	2.53013099790731e-15	Undifferentiated mesenchyme 1
Sept11	9.18250639797725e-17	-0.35417388281802	0.948	0.967	3.1468449425868e-12	5.54011219344627e-15	Undifferentiated mesenchyme 1
Lhx2	1.21434603958388e-16	0.597650031114578	0.763	0.622	4.16156387765397e-12	7.03349226126985e-15	Undifferentiated mesenchyme 1
Pcdh10	2.41326994263886e-16	-0.368310227319333	0.05	0.17	8.27027609342337e-12	1.34400572190041e-14	Undifferentiated mesenchyme 1
Spc24	2.86398769015392e-16	0.409541771174324	0.794	0.628	9.8148858141575e-12	1.53594599086773e-14	Undifferentiated mesenchyme 1
Shox2	5.83964075148027e-16	-0.726111245871339	0.339	0.518	2.00124488553229e-11	3.01992850290837e-14	Undifferentiated mesenchyme 1
Mab21l2	9.6240822498561e-16	-0.517461850223382	0.486	0.666	3.29817298702568e-11	4.8054038268247e-14	Undifferentiated mesenchyme 1
Phlda1	1.26795581016397e-15	-0.727679640040771	0.197	0.361	4.34528456143194e-11	6.12000004372478e-14	Undifferentiated mesenchyme 1
Sostdc1	2.90350397632815e-15	-0.487794226438051	0.059	0.181	9.95030812687658e-11	1.35621734120102e-13	Undifferentiated mesenchyme 1
Ncapd2	5.470956499058e-15	0.429824627308809	0.676	0.496	1.87489679222718e-10	2.47560781582375e-13	Undifferentiated mesenchyme 1
Peg3	1.37515685213171e-14	-0.480476590355119	0.782	0.841	4.71266253225538e-10	6.03402158147491e-13	Undifferentiated mesenchyme 1
Zfhx4	6.35341849802933e-14	-0.537553277074676	0.584	0.719	2.17731651927465e-09	2.70580881916072e-12	Undifferentiated mesenchyme 1
Pmaip1	7.01104592242138e-14	0.444184346389141	0.526	0.327	2.40268543761381e-09	2.90056985590462e-12	Undifferentiated mesenchyme 1
Xpo1	9.18899205344373e-14	-0.591073675891331	0.451	0.571	3.14906757671517e-09	3.69601680371848e-12	Undifferentiated mesenchyme 1
Col1a2	1.56787425518138e-13	0.467299134802659	0.805	0.646	5.3731050725066e-09	6.13589708514227e-12	Undifferentiated mesenchyme 1
Tril	2.23358190866544e-13	-0.617681405704097	0.729	0.805	7.65448520099646e-09	8.51112264144094e-12	Undifferentiated mesenchyme 1
Sox4	4.17299544019764e-13	-0.413142643481353	0.787	0.825	1.43008553735573e-08	1.54935830702723e-11	Undifferentiated mesenchyme 1
Ldha	1.32627738519977e-12	-0.315818438206823	0.985	0.982	4.54515259907961e-08	4.80112413442316e-11	Undifferentiated mesenchyme 1
Atp6v1g3	1.67169680810817e-12	0.350265962292943	0.267	0.106	5.72890496138669e-08	5.90394384912348e-11	Undifferentiated mesenchyme 1
Mtap1b	1.97023677221723e-12	0.408102823662417	0.658	0.482	6.75200141838846e-08	6.7926258242156e-11	Undifferentiated mesenchyme 1
Pitrm1	4.10049719103524e-12	-0.390258546383071	0.809	0.898	1.40524038736778e-07	1.38081858898117e-10	Undifferentiated mesenchyme 1
Arhgap5	4.35376628364632e-12	-0.443850423042919	0.185	0.323	1.49203570540559e-07	1.43278490425452e-10	Undifferentiated mesenchyme 1
Ifitm1	5.55025932536955e-12	0.357167967239379	0.409	0.239	1.90207387080415e-07	1.7859501118078e-10	Undifferentiated mesenchyme 1
Prdm1	1.3749922564268e-11	-0.364286952202776	0.057	0.157	4.71209846277465e-07	4.32823649414349e-10	Undifferentiated mesenchyme 1
Klhl9	1.45938765341887e-11	-0.42956034908839	0.335	0.476	5.00132148826647e-07	4.49615600457558e-10	Undifferentiated mesenchyme 1
Enc1	1.92419916938668e-11	-0.305820884063044	0.147	0.283	6.59423055348816e-07	5.80466749431649e-10	Undifferentiated mesenchyme 1
Etv5	3.34422056930244e-11	0.319500407040942	0.453	0.279	1.14606438909995e-06	9.88251302928557e-10	Undifferentiated mesenchyme 1
Kif26a	4.42091240432161e-11	0.410231407309216	0.372	0.212	1.51504668096101e-06	1.28029623229154e-09	Undifferentiated mesenchyme 1
Sox9	6.55705302935021e-11	0.484728345770818	0.519	0.334	2.24710207315832e-06	1.86168878166649e-09	Undifferentiated mesenchyme 1
Asns	6.74475853944067e-11	-0.404776544907659	0.606	0.721	2.31142875146632e-06	1.87815583944425e-09	Undifferentiated mesenchyme 1
Fth1	1.58715908891358e-10	0.221216757159699	0.994	0.973	5.43919419770685e-06	4.33623841650352e-09	Undifferentiated mesenchyme 1
Has2	1.65598433055707e-10	-0.387467702974478	0.299	0.44	5.67505830081907e-06	4.44049131601229e-09	Undifferentiated mesenchyme 1
Sema3a	1.8343040912161e-10	-0.271785072793277	0.121	0.241	6.28616012059756e-06	4.76065773832925e-09	Undifferentiated mesenchyme 1
Lix1	1.85479844243337e-10	-0.427400401474066	0.541	0.655	6.35639426221914e-06	4.76065773832925e-09	Undifferentiated mesenchyme 1
Robo2	1.87401582240861e-10	-0.33537410006019	0.339	0.504	6.42225222339432e-06	4.76065773832925e-09	Undifferentiated mesenchyme 1
Gja1	2.9895954202349e-10	-0.367893502873662	0.817	0.847	1.0245343505145e-05	7.46367960086231e-09	Undifferentiated mesenchyme 1
Peg10	1.36251684778516e-09	0.363987766028785	0.441	0.277	4.66934523735974e-05	3.3439396535473e-08	Undifferentiated mesenchyme 1
Pcsk6	1.63562027472791e-09	0.341414160772176	0.316	0.17	5.60527068149254e-05	3.93120754187521e-08	Undifferentiated mesenchyme 1
Aldh1a2	1.656102624685e-09	0.224661691577824	0.099	0.011	5.67546369479549e-05	3.93120754187521e-08	Undifferentiated mesenchyme 1
Capn6	1.88283620743574e-09	-0.339469027080698	0.844	0.898	6.45247968288228e-05	4.39733359414024e-08	Undifferentiated mesenchyme 1
Tcfap2b	2.32402413618026e-09	0.380297172832454	0.602	0.427	7.96443071468974e-05	5.34156658601431e-08	Undifferentiated mesenchyme 1
Fgfr3	2.65529311324207e-09	0.181922026265195	0.097	0.011	9.09968949908058e-05	6.00760066871019e-08	Undifferentiated mesenchyme 1
Gnas	3.04242569202658e-09	0.16918325463231	1	1	0.000104263928465751	6.77758831085307e-08	Undifferentiated mesenchyme 1
D17H6S56E-5	3.64298631337331e-09	0.296902499718527	0.477	0.312	0.000124845140959303	7.99249118449175e-08	Undifferentiated mesenchyme 1
Aldoa	4.14592482737131e-09	-0.245054733574277	0.941	0.951	0.000142080843834015	8.96014798512486e-08	Undifferentiated mesenchyme 1
Dnm3os	5.90031965654712e-09	-0.326808130176039	0.234	0.358	0.00020220395462987	1.25642100921768e-07	Undifferentiated mesenchyme 1
Actb	7.92165558973897e-09	-0.113224560616326	1	1	0.000271475137060355	1.66239960781769e-07	Undifferentiated mesenchyme 1
Mab21l1	8.66669378213092e-09	-0.359712878932584	0.206	0.332	0.000297007595913627	1.79276751378937e-07	Undifferentiated mesenchyme 1
Nnat	9.77940495163781e-09	-0.23358006433804	0.976	0.987	0.000335140207692628	1.99444765774247e-07	Undifferentiated mesenchyme 1
Unc5b	2.01636866813124e-08	0.288489364990241	0.584	0.434	0.000691009542568576	4.05514143257505e-07	Undifferentiated mesenchyme 1
Amot	2.21674760403622e-08	-0.363912301918551	0.179	0.288	0.000759679403903214	4.39705552143075e-07	Undifferentiated mesenchyme 1
Col9a1	2.32447379690889e-08	0.372716568744054	0.336	0.201	0.000796597170200676	4.5484298080055e-07	Undifferentiated mesenchyme 1
H1fx	3.34250254270686e-08	0.272153926764519	0.941	0.878	0.00114547562138564	6.41309469428158e-07	Undifferentiated mesenchyme 1
Twist2	3.36598892793784e-08	-0.283967983735879	0.367	0.496	0.0011535244056043	6.41309469428158e-07	Undifferentiated mesenchyme 1
Tgfbi	5.39039896285961e-08	0.26216463302701	0.389	0.235	0.00184728972457199	1.01367502574295e-06	Undifferentiated mesenchyme 1
Tac1	5.53587487631337e-08	-0.283665879718726	0.11	0.206	0.00189714432011259	1.0276854898592e-06	Undifferentiated mesenchyme 1
Ets2	6.41029481183979e-08	-0.218951353805599	0.889	0.934	0.0021968080320175	1.17495023892962e-06	Undifferentiated mesenchyme 1
Mdk	6.76710327358475e-08	0.138675849541455	1	1	0.0023190862918575	1.22484569251884e-06	Undifferentiated mesenchyme 1
Sdc2	8.70644446176439e-08	-0.295053300071472	0.469	0.597	0.00298369851704666	1.55641130625121e-06	Undifferentiated mesenchyme 1
Cxxc5	8.85448015394125e-08	0.268606753674659	0.725	0.604	0.00303443034875567	1.56357161742767e-06	Undifferentiated mesenchyme 1
Hsd11b2	1.12755512157547e-07	-0.319683285248318	0.502	0.608	0.00386413140163915	1.96710821209794e-06	Undifferentiated mesenchyme 1
Cdh11	1.60667226329554e-07	0.217683784647339	0.93	0.889	0.00550606584631382	2.76959694910946e-06	Undifferentiated mesenchyme 1
Cyp26b1	1.72754081262504e-07	-0.399363476908507	0.53	0.602	0.00592028236486602	2.9231807170579e-06	Undifferentiated mesenchyme 1
Fndc3c1	1.73614324355649e-07	-0.31905181704173	0.527	0.611	0.00594976289566809	2.9231807170579e-06	Undifferentiated mesenchyme 1
Lrba	1.78076845890062e-07	-0.307875273993603	0.241	0.352	0.00610269350865242	2.96385371090586e-06	Undifferentiated mesenchyme 1
Alcam	2.00671189339047e-07	-0.341000605382301	0.203	0.31	0.00687700165864915	3.30195320639705e-06	Undifferentiated mesenchyme 1
Tmem119	2.12053249516473e-07	0.278658855573315	0.718	0.597	0.00726706486092954	3.45003489100959e-06	Undifferentiated mesenchyme 1
Col4a1	2.55236207964923e-07	-0.293759967571207	0.663	0.741	0.00874694484695791	4.10646699036898e-06	Undifferentiated mesenchyme 1
Hsp90aa1	2.77979770721031e-07	0.209628656193252	0.938	0.931	0.00952636674260972	4.42323854949508e-06	Undifferentiated mesenchyme 1
Hoxa5	2.83201047357084e-07	0.220804316243562	0.285	0.162	0.00970529989292728	4.4573382236202e-06	Undifferentiated mesenchyme 1
Tcf7l2	3.01050002206364e-07	0.314574642668563	0.484	0.35	0.0103169835756121	4.6873161633851e-06	Undifferentiated mesenchyme 1
Gdf10	3.28998844350299e-07	0.150668082834475	0.099	0.022	0.0112747903958847	5.06798219807694e-06	Undifferentiated mesenchyme 1
Tbx2	3.68598177806251e-07	-0.294756103379829	0.465	0.606	0.0126318595534202	5.61821222593106e-06	Undifferentiated mesenchyme 1
Tshz3	4.67017223535192e-07	-0.191811706112808	0.074	0.153	0.016004680250551	7.04417645498915e-06	Undifferentiated mesenchyme 1
Igf2	5.14220275132772e-07	-0.350492724989262	0.998	0.996	0.0176223288288001	7.67619544734282e-06	Undifferentiated mesenchyme 1
Bmp2	6.19287371698706e-07	-0.401668059296015	0.315	0.416	0.0212229782281146	9.15028687979312e-06	Undifferentiated mesenchyme 1
Msx2	7.58305850319079e-07	0.387669160092412	0.521	0.407	0.0259871414904348	1.10911805177982e-05	Undifferentiated mesenchyme 1
Jarid2	9.32372476130187e-07	-0.290278917625379	0.52	0.6	0.0319524047569815	1.35007534543651e-05	Undifferentiated mesenchyme 1
H19	1.50538048448979e-06	-0.269490314766735	0.995	0.998	0.0515893892034653	2.15820885301111e-05	Undifferentiated mesenchyme 1
Stmn2	1.67432287598729e-06	0.197534696539444	0.079	0.015	0.0573790449600846	2.37688188669569e-05	Undifferentiated mesenchyme 1
Tcf12	1.72211270362471e-06	-0.249528267119432	0.857	0.903	0.059016802353219	2.42098950956173e-05	Undifferentiated mesenchyme 1
Osr1	1.89390361902832e-06	-0.343018847051145	0.172	0.265	0.0649040770241007	2.63689657726251e-05	Undifferentiated mesenchyme 1
Figf	1.93817642158216e-06	0.177270110069058	0.287	0.17	0.0664213059676206	2.67283757947711e-05	Undifferentiated mesenchyme 1
Runx1	2.00044449883108e-06	0.152212921252771	0.127	0.046	0.068555232974941	2.7326826738749e-05	Undifferentiated mesenchyme 1
Lmo1	2.51850482826388e-06	0.245734428385549	0.305	0.192	0.0863091604646032	3.39082231546672e-05	Undifferentiated mesenchyme 1
Rtn4	2.52906636788954e-06	-0.3028087136969	0.592	0.642	0.0866711044275745	3.39082231546672e-05	Undifferentiated mesenchyme 1
Orc5	2.5646732521627e-06	-0.336955576879844	0.385	0.462	0.0878913523516156	3.40701547626751e-05	Undifferentiated mesenchyme 1
Itm2b	2.70520971810536e-06	0.294711746645254	0.821	0.748	0.0927075370394707	3.56103970165142e-05	Undifferentiated mesenchyme 1
Gpc3	2.82499084397989e-06	-0.225690449875404	0.866	0.889	0.0968124362231907	3.68521328115574e-05	Undifferentiated mesenchyme 1
Zic3	2.91041758139367e-06	0.228064524997285	0.281	0.168	0.0997400105143609	3.76275415880181e-05	Undifferentiated mesenchyme 1
Ezr	3.499533215014e-06	0.179243521223969	0.267	0.157	0.11992900327853	4.48435760649582e-05	Undifferentiated mesenchyme 1
Gadd45b	3.75456361749226e-06	0.176658236401279	0.104	0.033	0.12866889517146	4.69863704819112e-05	Undifferentiated mesenchyme 1
Dpysl3	3.7763409945827e-06	-0.383504348518229	0.28	0.376	0.129415205884349	4.69863704819112e-05	Undifferentiated mesenchyme 1
St8sia2	3.78377186480001e-06	-0.277856747278138	0.324	0.423	0.129669861806696	4.69863704819112e-05	Undifferentiated mesenchyme 1
Foxc2	3.79655065357984e-06	-0.0900374571064222	0.025	0.073	0.130107790898181	4.69863704819112e-05	Undifferentiated mesenchyme 1
Ahnak	3.98180581045776e-06	0.244307473025474	0.5	0.374	0.136456485124387	4.8861481470702e-05	Undifferentiated mesenchyme 1
Wnt5a	4.0414241581472e-06	0.22648596047895	0.932	0.885	0.138499605899705	4.91763208487155e-05	Undifferentiated mesenchyme 1
Col5a2	4.30870841090927e-06	-0.285952173294149	0.421	0.5	0.147659437241861	5.19917481583051e-05	Undifferentiated mesenchyme 1
Epha4	4.45877412109273e-06	0.33914093945479	0.818	0.701	0.152802189129848	5.33578919615064e-05	Undifferentiated mesenchyme 1
Hs6st2	4.98854546683357e-06	-0.173819936828856	0.091	0.17	0.170957453148387	5.92083101309427e-05	Undifferentiated mesenchyme 1
Ptgis	5.46263493228613e-06	0.198824271982628	0.188	0.097	0.187204499129446	6.43080925361815e-05	Undifferentiated mesenchyme 1
Boc	5.74815623740631e-06	0.241408433590412	0.23	0.131	0.196989314255914	6.71236309013253e-05	Undifferentiated mesenchyme 1
Efnb1	6.03886793637481e-06	0.310173589042854	0.69	0.602	0.206952004179565	6.99542461749658e-05	Undifferentiated mesenchyme 1
Ppp1r9a	6.31824575373681e-06	0.215609816339963	0.324	0.21	0.216526281980561	7.2609681360404e-05	Undifferentiated mesenchyme 1
Gli3	7.41267978863694e-06	0.246262830734061	0.735	0.635	0.254032536356588	8.45162231019393e-05	Undifferentiated mesenchyme 1
Fat1	7.89857147953844e-06	-0.245971916377755	0.649	0.712	0.270684044603782	8.93525898622786e-05	Undifferentiated mesenchyme 1
Sema6a	9.20900328503858e-06	-0.462053351543066	0.391	0.46	0.315592542578272	0.000103369277183999	Undifferentiated mesenchyme 1
Tpm2	9.99157106891789e-06	0.151232203423124	0.303	0.192	0.342411140531816	0.000111290730059947	Undifferentiated mesenchyme 1
Mllt3	1.10030410736338e-05	-0.250314507647555	0.681	0.757	0.377074217593431	0.000121621400569632	Undifferentiated mesenchyme 1
Bub1	1.19383891027583e-05	-0.222593970026759	0.542	0.631	0.409128594551526	0.000130960510763591	Undifferentiated mesenchyme 1
Cyba	1.32993039711835e-05	0.189651916421968	0.327	0.212	0.455767147092457	0.000144792422182509	Undifferentiated mesenchyme 1
Lmo4	1.38046359722227e-05	0.245382209140486	0.7	0.584	0.473084874768073	0.000149172484237153	Undifferentiated mesenchyme 1
Nrp2	1.50886738630859e-05	-0.463384524993044	0.516	0.577	0.517088853287953	0.000161839998175914	Undifferentiated mesenchyme 1
Vim	1.55220102590293e-05	0.242042451212504	0.944	0.918	0.531939291576934	0.000165263756287312	Undifferentiated mesenchyme 1
Cacng4	1.57288903255131e-05	0.172899953621662	0.21	0.115	0.539029071455333	0.000166244037893014	Undifferentiated mesenchyme 1
Fjx1	1.60116628741906e-05	-0.199838511494218	0.249	0.345	0.548719686698512	0.000166994300003194	Undifferentiated mesenchyme 1
Nfatc1	1.60305301798646e-05	0.191501049683279	0.244	0.146	0.549366269263961	0.000166994300003194	Undifferentiated mesenchyme 1
Trio	1.71058895656682e-05	-0.28085406843809	0.628	0.697	0.586218835415451	0.000176923772079197	Undifferentiated mesenchyme 1
Rif1	1.72515607550912e-05	-0.269181891308207	0.653	0.706	0.591210987076977	0.000177164964350157	Undifferentiated mesenchyme 1
Dkk2	1.7797715941131e-05	-0.170176845376149	0.063	0.124	0.60992772530256	0.000181486568188435	Undifferentiated mesenchyme 1
Ptprd	1.93744711537619e-05	-0.238283880538524	0.484	0.569	0.663963126439419	0.000196183456158372	Undifferentiated mesenchyme 1
Stk24	2.00675138158532e-05	-0.229791192565342	0.359	0.449	0.687713698469288	0.00020179000003719	Undifferentiated mesenchyme 1
Wwp2	2.15477638851497e-05	0.232097670848704	0.411	0.303	0.73844186834408	0.00021518042831515	Undifferentiated mesenchyme 1
Pds5b	2.2377217216764e-05	-0.232651350325631	0.739	0.761	0.766867234018504	0.000221932948834756	Undifferentiated mesenchyme 1
Gas1	2.25748737578993e-05	0.286338472388385	0.551	0.431	0.77364092368321	0.000222370185043798	Undifferentiated mesenchyme 1
Grem1	2.32293473534548e-05	-0.614534898147015	0.167	0.246	0.796069733802896	0.000227270911944612	Undifferentiated mesenchyme 1
Pdgfc	2.41124652509237e-05	-0.244141038669722	0.584	0.637	0.826334184149156	0.000233459840193845	Undifferentiated mesenchyme 1
Ccnd1	2.41843757106884e-05	0.170850894301582	0.95	0.912	0.828798555605291	0.000233459840193845	Undifferentiated mesenchyme 1
F2r	2.64789300647555e-05	-0.231649205667499	0.549	0.628	0.907432933319169	0.000253917157177258	Undifferentiated mesenchyme 1
Phldb2	2.81268351653639e-05	-0.357977459687687	0.432	0.507	0.963906641117022	0.00026794511394373	Undifferentiated mesenchyme 1
S1pr3	2.87151630454078e-05	0.207744340377914	0.556	0.425	0.984068637566125	0.000271761804508173	Undifferentiated mesenchyme 1
Gsta4	3.53203959515837e-05	0.25237964053256	0.597	0.491	1	0.000331918691659325	Undifferentiated mesenchyme 1
Plk2	3.55299704469581e-05	-0.228426982677677	0.16	0.239	1	0.000331918691659325	Undifferentiated mesenchyme 1
Ddx21	3.94082297750395e-05	-0.226200982062588	0.826	0.854	1	0.000364525856951065	Undifferentiated mesenchyme 1
Foxo1	3.9523867086545e-05	0.200792864826884	0.295	0.197	1	0.000364525856951065	Undifferentiated mesenchyme 1
Rspo3	4.11162556173965e-05	-0.338296207700328	0.269	0.352	1	0.000376812266670823	Undifferentiated mesenchyme 1
Kctd12	4.25987278424223e-05	-0.131870349280414	0.055	0.111	1	0.000387943131546085	Undifferentiated mesenchyme 1
Tmem132c	4.52881009309011e-05	-0.263763002419322	0.554	0.622	1	0.000408205617076874	Undifferentiated mesenchyme 1
Itm2a	4.53875030037132e-05	-0.292877197569149	0.356	0.451	1	0.000408205617076874	Undifferentiated mesenchyme 1
Zcchc11	4.70774971282851e-05	-0.180940759441557	0.915	0.927	1	0.000420791455813313	Undifferentiated mesenchyme 1
Whsc1	4.76596490452825e-05	-0.200108699437781	0.901	0.903	1	0.00042155988152263	Undifferentiated mesenchyme 1
Col2a1	4.7881838016601e-05	0.255227383911612	0.35	0.248	1	0.00042155988152263	Undifferentiated mesenchyme 1
Dctpp1	4.80368649525096e-05	0.186368433313965	0.88	0.823	1	0.00042155988152263	Undifferentiated mesenchyme 1
Ddah1	5.12970595831386e-05	0.164381886846938	0.124	0.055	1	0.000447458688411956	Undifferentiated mesenchyme 1
Chst2	5.95434936157746e-05	0.161509123017717	0.226	0.133	1	0.000513516002163781	Undifferentiated mesenchyme 1
Nid1	5.97328739524698e-05	-0.277790983090785	0.418	0.487	1	0.000513516002163781	Undifferentiated mesenchyme 1
Tmtc2	5.99338427939772e-05	-0.204851830557985	0.121	0.192	1	0.000513516002163781	Undifferentiated mesenchyme 1
Ednra	6.91187554942651e-05	-0.27990332131851	0.26	0.343	1	0.00058872916444527	Undifferentiated mesenchyme 1
Flrt3	7.18859354834846e-05	-0.260724747932546	0.383	0.476	1	0.000608718330877694	Undifferentiated mesenchyme 1
Pmp22	7.3972866217078e-05	0.118298777657951	0.118	0.051	1	0.000622748315594936	Undifferentiated mesenchyme 1
Emb	7.59280475078775e-05	-0.211740730028848	0.29	0.376	1	0.000634873059601221	Undifferentiated mesenchyme 1
Pth1r	7.6289994731086e-05	0.228107759207577	0.496	0.392	1	0.000634873059601221	Undifferentiated mesenchyme 1
Atp9a	7.99631912611551e-05	0.10406536467963	0.081	0.027	1	0.000661638291120872	Undifferentiated mesenchyme 1
Lphn3	8.70736335091265e-05	-0.164373308346191	0.128	0.201	1	0.000716378530234177	Undifferentiated mesenchyme 1
Zfp503	9.88186885972782e-05	-0.358911787450424	0.454	0.529	1	0.000808415034400332	Undifferentiated mesenchyme 1
Pax9	0.000101721069942202	0.154263654173988	0.076	0.024	1	0.000827483759979263	Undifferentiated mesenchyme 1
Ptn	0.000103005023827976	-0.197716737903139	0.866	0.914	1	0.000833247343591672	Undifferentiated mesenchyme 1
Ralgps2	0.000106694220325811	-0.227465660421478	0.553	0.624	1	0.000858295727954304	Undifferentiated mesenchyme 1
Tjp1	0.000120634854777424	-0.230164930678532	0.347	0.436	1	0.000965078838219389	Undifferentiated mesenchyme 1
Top2b	0.000128488267562164	-0.162738905516383	0.889	0.912	1	0.00102225830456051	Undifferentiated mesenchyme 1
L3mbtl3	0.000133311766854475	-0.191012445059931	0.466	0.555	1	0.00105015209017511	Undifferentiated mesenchyme 1
Tspan18	0.000133444740740484	0.193657496345199	0.431	0.325	1	0.00105015209017511	Undifferentiated mesenchyme 1
Col4a2	0.000152643739028884	-0.241634884752049	0.522	0.582	1	0.00119474667088554	Undifferentiated mesenchyme 1
Kcnmb4	0.000156753139691112	0.206278875437597	0.4	0.294	1	0.00122031476490716	Undifferentiated mesenchyme 1
Sirpa	0.00016159419435267	0.0978698580577342	0.113	0.051	1	0.00125127483113725	Undifferentiated mesenchyme 1
Ptges3	0.000181181618286343	-0.25826852299712	0.647	0.655	1	0.00139260858011852	Undifferentiated mesenchyme 1
Mfap4	0.000181770042570719	0.234256573781309	0.641	0.551	1	0.00139260858011852	Undifferentiated mesenchyme 1
Cpm	0.000198538037100161	0.153174823678966	0.321	0.219	1	0.0015130688301107	Undifferentiated mesenchyme 1
Slc25a33	0.000203479274560207	0.195495909083316	0.494	0.389	1	0.00154260727519989	Undifferentiated mesenchyme 1
Rasa2	0.000216291688070343	-0.212695810547414	0.255	0.332	1	0.00163119981419717	Undifferentiated mesenchyme 1
Jmjd1c	0.000219528757076301	-0.187830336447242	0.36	0.449	1	0.00164042902007558	Undifferentiated mesenchyme 1
Cbln2	0.000219781236115098	-0.087357402862891	0.013	0.042	1	0.00164042902007558	Undifferentiated mesenchyme 1
Nucks1	0.00022212928417524	-0.159223863392242	0.941	0.947	1	0.00164945232556794	Undifferentiated mesenchyme 1
Sh3bgrl	0.000230213368502018	-0.203474221275754	0.547	0.597	1	0.00170075998770879	Undifferentiated mesenchyme 1
Chrna1	0.00027758856948516	-0.0346804303300669	0.005	0.024	1	0.00204034643966757	Undifferentiated mesenchyme 1
Robo1	0.00028530458346163	-0.169675594579479	0.197	0.277	1	0.00208646988309314	Undifferentiated mesenchyme 1
Timp3	0.000290308585344049	-0.275904332266194	0.392	0.46	1	0.00211239613858383	Undifferentiated mesenchyme 1
Col6a3	0.000293516314466011	-0.195876161676654	0.133	0.199	1	0.00212505811673392	Undifferentiated mesenchyme 1
H2afz	0.000304547519817375	0.181848610649645	0.758	0.688	1	0.00219395427211721	Undifferentiated mesenchyme 1
Vcam1	0.000310752534790057	0.181637913156921	0.547	0.449	1	0.00222757262562378	Undifferentiated mesenchyme 1
Ckap4	0.000320464975784723	0.179605837354134	0.833	0.79	1	0.00228587825091763	Undifferentiated mesenchyme 1
Cpa2	0.000324550233749295	-0.423181985014468	0.575	0.608	1	0.00230367028661265	Undifferentiated mesenchyme 1
Cthrc1	0.000326437532335009	0.0905108829129105	0.053	0.013	1	0.00230576364302972	Undifferentiated mesenchyme 1
Frzb	0.000334620411375634	-0.205294554653045	0.326	0.416	1	0.00234788059443728	Undifferentiated mesenchyme 1
Angptl4	0.0003356431512766	0.131536265001831	0.401	0.294	1	0.00234788059443728	Undifferentiated mesenchyme 1
Ptprg	0.000337834460259089	-0.238917598063661	0.36	0.434	1	0.00235184758872674	Undifferentiated mesenchyme 1
Dgkk	0.000341673970648305	0.134681492795587	0.124	0.062	1	0.00236719573922845	Undifferentiated mesenchyme 1
Zfp462	0.000363109262858069	-0.180397362309492	0.581	0.648	1	0.00250372482199278	Undifferentiated mesenchyme 1
Cib2	0.000372054209959876	0.14888437778398	0.26	0.17	1	0.00255324405697583	Undifferentiated mesenchyme 1
Ctsc	0.00041151412556612	0.174526999268679	0.362	0.265	1	0.00281071912179123	Undifferentiated mesenchyme 1
Papss2	0.000446296523401524	0.0824678375630142	0.131	0.066	1	0.00303303618702048	Undifferentiated mesenchyme 1
Alx4	0.000448252585650817	0.0943767686985527	0.076	0.029	1	0.00303303618702048	Undifferentiated mesenchyme 1
Med13	0.000483602161025266	-0.245974382843812	0.379	0.442	1	0.00325346927265304	Undifferentiated mesenchyme 1
Zmiz1	0.000485324145644376	-0.215398195478775	0.603	0.644	1	0.00325346927265304	Undifferentiated mesenchyme 1
Manf	0.00051714982290425	0.168940962627681	0.841	0.77	1	0.00345084305790486	Undifferentiated mesenchyme 1
Thsd7a	0.000560689857763457	-0.121821221869614	0.051	0.095	1	0.00372421520202517	Undifferentiated mesenchyme 1
Papd7	0.000583915558686778	0.107747587931899	0.297	0.204	1	0.00386077501816646	Undifferentiated mesenchyme 1
Ppap2b	0.000588941620714922	0.170393813548732	0.657	0.58	1	0.00387630666725094	Undifferentiated mesenchyme 1
Myo1c	0.000619005375629023	0.146690306614891	0.2	0.126	1	0.00405574562855577	Undifferentiated mesenchyme 1
Gpx8	0.000623009153634606	-0.254002102224945	0.421	0.496	1	0.00406359123631941	Undifferentiated mesenchyme 1
Greb1	0.000627054134807624	0.225375102616941	0.453	0.365	1	0.00407163402332484	Undifferentiated mesenchyme 1
Iqgap1	0.00064592253817567	0.175863434827463	0.499	0.42	1	0.00417542783606415	Undifferentiated mesenchyme 1
Eif5a	0.000670220013673364	0.136131435314299	0.988	0.982	1	0.00431323813244013	Undifferentiated mesenchyme 1
Pbx3	0.000753675283248892	-0.130621695668601	0.127	0.19	1	0.0048288575670106	Undifferentiated mesenchyme 1
Ide	0.000792169864318536	-0.234219588146835	0.533	0.597	1	0.00505313640323013	Undifferentiated mesenchyme 1
Lars2	0.000826781061361517	-0.189321234360487	0.692	0.748	1	0.00523694311498703	Undifferentiated mesenchyme 1
Loxl2	0.000828218213627093	-0.173989622073799	0.202	0.27	1	0.00523694311498703	Undifferentiated mesenchyme 1
Igf2r	0.000890642139614611	-0.166450398371758	0.513	0.58	1	0.00558848232412736	Undifferentiated mesenchyme 1
Arhgap29	0.000891532746459545	0.116445916345291	0.173	0.106	1	0.00558848232412736	Undifferentiated mesenchyme 1
Dlc1	0.000983656015498626	-0.215199493250562	0.35	0.412	1	0.00613937030362935	Undifferentiated mesenchyme 1
Cxcr7	0.001048541762684	0.0595722457300886	0.041	0.009	1	0.00648841227507021	Undifferentiated mesenchyme 1
Gdf5	0.001048541762684	0.0633394936680206	0.041	0.009	1	0.00648841227507021	Undifferentiated mesenchyme 1
Plxdc2	0.00106103245199046	0.128439297416973	0.307	0.223	1	0.00653776591694547	Undifferentiated mesenchyme 1
Ogn	0.00109024001461339	-0.0243234239435652	0.004	0.02	1	0.00668926924220416	Undifferentiated mesenchyme 1
AI462493	0.00109649097203074	0.156514573464776	0.41	0.316	1	0.0066992359810148	Undifferentiated mesenchyme 1
Klhdc10	0.00114574512747807	-0.201772895322718	0.569	0.622	1	0.00697075186801785	Undifferentiated mesenchyme 1
Mafb	0.00115103125369011	0.276331639301286	0.181	0.117	1	0.00697361194704299	Undifferentiated mesenchyme 1
S100a10	0.0012663877503402	0.0971329156621575	0.145	0.084	1	0.00764053942705251	Undifferentiated mesenchyme 1
Chd7	0.00135662543893999	0.104733501368669	0.704	0.582	1	0.00815101093603779	Undifferentiated mesenchyme 1
Frmd4a	0.00137940642004507	-0.226297591039729	0.763	0.763	1	0.00822356480027907	Undifferentiated mesenchyme 1
Cald1	0.00138005956247777	-0.206915560239136	0.698	0.737	1	0.00822356480027907	Undifferentiated mesenchyme 1
Efnb3	0.00146573874444912	0.149179975427918	0.415	0.33	1	0.00869831845066527	Undifferentiated mesenchyme 1
Lsr	0.00151683249846721	0.116764487791981	0.216	0.144	1	0.00896478962359397	Undifferentiated mesenchyme 1
Wdr86	0.00153157355260778	0.11348815102754	0.245	0.17	1	0.00901511587063441	Undifferentiated mesenchyme 1
Cbln1	0.00177053501162033	0.161784651732207	0.249	0.177	1	0.0103794926997014	Undifferentiated mesenchyme 1
Hes6	0.00178674068790209	-0.184783540934632	0.344	0.414	1	0.0104322601454928	Undifferentiated mesenchyme 1
Sh3d19	0.00192962818866866	-0.150516349305494	0.185	0.252	1	0.0112212916353101	Undifferentiated mesenchyme 1
Zfp292	0.00199222739683481	-0.187812391699661	0.668	0.706	1	0.0115389810824672	Undifferentiated mesenchyme 1
Trib2	0.00220689182680955	0.116869725775955	0.335	0.257	1	0.0127313918933077	Undifferentiated mesenchyme 1
Odz3	0.00222760604705207	-0.160643905649138	0.374	0.438	1	0.0127545609881172	Undifferentiated mesenchyme 1
Mylip	0.00222852481353153	0.103355227232195	0.161	0.1	1	0.0127545609881172	Undifferentiated mesenchyme 1
Bmp4	0.00230708768686721	-0.333922138124156	0.462	0.509	1	0.0130662248226236	Undifferentiated mesenchyme 1
Apoe	0.00230744583270929	0.139812794740361	0.161	0.104	1	0.0130662248226236	Undifferentiated mesenchyme 1
Rbms3	0.00231005079736991	-0.212957143091105	0.227	0.281	1	0.0130662248226236	Undifferentiated mesenchyme 1
Epha3	0.00251865096161763	-0.213773025179686	0.138	0.197	1	0.014190687130048	Undifferentiated mesenchyme 1
Zbtb1	0.00254190204284774	0.11322253653062	0.315	0.237	1	0.0142661789071455	Undifferentiated mesenchyme 1
Igf2bp1	0.00262768361035261	-0.112600543375157	0.929	0.929	1	0.0146906790262185	Undifferentiated mesenchyme 1
Enpp2	0.00264938223165298	-0.0657599948514156	0.026	0.055	1	0.0147550210439751	Undifferentiated mesenchyme 1
Crispld1	0.00267854605777887	0.142766275447161	0.292	0.217	1	0.0148602861749571	Undifferentiated mesenchyme 1
Bgn	0.00278227199837888	0.123081841165408	0.332	0.248	1	0.0153768315024909	Undifferentiated mesenchyme 1
Lbr	0.00284876175834817	-0.190961234035099	0.463	0.515	1	0.0156844373615519	Undifferentiated mesenchyme 1
Cd97	0.00292523556866445	-0.130447610095443	0.114	0.166	1	0.0160230899918079	Undifferentiated mesenchyme 1
Fzd2	0.00293240251921899	-0.15443862768583	0.579	0.631	1	0.0160230899918079	Undifferentiated mesenchyme 1
Ranbp1	0.00303759628766886	0.0850351807492937	0.995	0.998	1	0.016535486558438	Undifferentiated mesenchyme 1
Sec14l1	0.00309675744649625	0.136549158075499	0.45	0.358	1	0.0167943999345565	Undifferentiated mesenchyme 1
Txnip	0.00311672672685367	0.112775355605215	0.196	0.131	1	0.016839627986881	Undifferentiated mesenchyme 1
Gstm7	0.00319593784369175	0.098518664329878	0.195	0.131	1	0.0172034126307274	Undifferentiated mesenchyme 1
Vcl	0.00321919683762506	-0.138599819863102	0.335	0.405	1	0.0172644334106707	Undifferentiated mesenchyme 1
Car14	0.00326635557798971	0.170800538281328	0.516	0.447	1	0.0174527043429118	Undifferentiated mesenchyme 1
Lmo7	0.00335085582882061	0.107878693017732	0.22	0.153	1	0.0178383795593097	Undifferentiated mesenchyme 1
Mtap9	0.00339157811288683	-0.103325824846994	0.151	0.21	1	0.0179589697373245	Undifferentiated mesenchyme 1
Tuba1b	0.00339831333427273	-0.0725482817864673	0.998	1	1	0.0179589697373245	Undifferentiated mesenchyme 1
Bcl11a	0.00344181096898503	-0.178669869746132	0.733	0.746	1	0.0181226992112375	Undifferentiated mesenchyme 1
Zyx	0.00347056184389479	-0.223477618658633	0.628	0.644	1	0.0182078751810132	Undifferentiated mesenchyme 1
Maf	0.00349843088757281	0.0617916276043696	0.039	0.011	1	0.0182396255476292	Undifferentiated mesenchyme 1
Dhrs3	0.00350180656232108	0.12599063140303	0.227	0.164	1	0.0182396255476292	Undifferentiated mesenchyme 1
Atrx	0.00352923656697295	-0.148149421141081	0.895	0.894	1	0.0183166112866553	Undifferentiated mesenchyme 1
Cotl1	0.00355569847109895	0.148830261476759	0.426	0.345	1	0.018388040664826	Undifferentiated mesenchyme 1
Bmp5	0.00361486011688825	-0.149748825571971	0.15	0.204	1	0.0186274642322213	Undifferentiated mesenchyme 1
Runx1t1	0.0037568360444164	-0.171381093455449	0.143	0.197	1	0.019238369737483	Undifferentiated mesenchyme 1
Tspan6	0.00375998524565447	-0.146063191035509	0.599	0.646	1	0.019238369737483	Undifferentiated mesenchyme 1
Irx3	0.00379446860158515	0.054258377547396	0.042	0.013	1	0.0193464455461102	Undifferentiated mesenchyme 1
Lgals1	0.003830195329157	0.129513520539788	0.897	0.845	1	0.0194600801284889	Undifferentiated mesenchyme 1
Calr	0.00409983940587208	0.0780583175833574	0.968	0.951	1	0.0207572288800796	Undifferentiated mesenchyme 1
Hoxc5	0.00411842927772283	0.0404460057248076	0.018	0	1	0.0207786954499744	Undifferentiated mesenchyme 1
Cttnbp2	0.00429070400838722	0.106259715267394	0.157	0.102	1	0.0215059891403748	Undifferentiated mesenchyme 1
Nr2c2	0.00429512372534622	-0.163579535926798	0.351	0.409	1	0.0215059891403748	Undifferentiated mesenchyme 1
Fblim1	0.00430713870905297	-0.158647584644718	0.597	0.655	1	0.0215059891403748	Undifferentiated mesenchyme 1
Bnc2	0.00441763860635322	-0.0975655363131716	0.071	0.113	1	0.0219819268109947	Undifferentiated mesenchyme 1
Tsga14	0.00456716232945315	-0.132892073514634	0.25	0.31	1	0.0226481200446855	Undifferentiated mesenchyme 1
Ugdh	0.00470704442824001	0.0787521341622643	0.423	0.33	1	0.0232621171743738	Undifferentiated mesenchyme 1
Tmem176b	0.00472632194953635	0.120111361568223	0.429	0.341	1	0.0232645627285739	Undifferentiated mesenchyme 1
Smoc1	0.00473967265533791	-0.0852222401615819	0.111	0.162	1	0.0232645627285739	Undifferentiated mesenchyme 1
Tpi1	0.00486459949623447	-0.136465825210363	0.891	0.898	1	0.0237970948329308	Undifferentiated mesenchyme 1
Stk39	0.00496143051388357	-0.198120812953961	0.443	0.491	1	0.0241890618993381	Undifferentiated mesenchyme 1
Fermt2	0.00504390106979257	-0.141551430898955	0.83	0.838	1	0.0245086199632874	Undifferentiated mesenchyme 1
Cdc42ep3	0.00516235730688894	0.130622510848923	0.405	0.316	1	0.0249410952937005	Undifferentiated mesenchyme 1
Hsp90ab1	0.00516735399731365	0.0629790844162281	1	0.998	1	0.0249410952937005	Undifferentiated mesenchyme 1
Parva	0.00521396290198479	0.0896123903826015	0.464	0.372	1	0.0250824527643653	Undifferentiated mesenchyme 1
Bcor	0.00523321509705075	0.139946533101448	0.539	0.458	1	0.0250917068229453	Undifferentiated mesenchyme 1
Sulf1	0.00539619896872799	-0.161239734923343	0.138	0.19	1	0.0257877759297628	Undifferentiated mesenchyme 1
Aff2	0.00577661806398986	-0.193842926782236	0.332	0.387	1	0.0275149439363728	Undifferentiated mesenchyme 1
Ddr2	0.00595219843008634	-0.163582520223239	0.561	0.617	1	0.0281774744135488	Undifferentiated mesenchyme 1
Dst	0.0059546320238577	-0.19428406775146	0.306	0.358	1	0.0281774744135488	Undifferentiated mesenchyme 1
Nog	0.00623343025764431	0.0377494279584551	0.021	0.002	1	0.0294006743096709	Undifferentiated mesenchyme 1
Lrrc17	0.00643435600951534	-0.103121187282194	0.137	0.19	1	0.030249829551228	Undifferentiated mesenchyme 1
BC016423	0.00646212435480281	-0.197340092241961	0.381	0.425	1	0.0302820584652248	Undifferentiated mesenchyme 1
Pdpk1	0.0065028207227622	-0.220554632382422	0.364	0.409	1	0.0303744658276118	Undifferentiated mesenchyme 1
Ccdc34	0.00668548146322157	0.0890554152453142	0.873	0.838	1	0.0311272577451602	Undifferentiated mesenchyme 1
Banp	0.0068004260070647	0.0962396133882157	0.316	0.239	1	0.0315609514686849	Undifferentiated mesenchyme 1
Zfp618	0.0072519729953486	0.104277473811683	0.572	0.476	1	0.033549063569536	Undifferentiated mesenchyme 1
Gjb2	0.00731014909728259	-0.0404289921758367	0.025	0.051	1	0.033710496474093	Undifferentiated mesenchyme 1
Klf12	0.00733879257972857	-0.107463339387522	0.177	0.235	1	0.0337351481125301	Undifferentiated mesenchyme 1
Fzd8	0.00754131684261324	0.056467107654179	0.052	0.022	1	0.0343688161886059	Undifferentiated mesenchyme 1
Sema3c	0.00754131684261324	-0.0884584848409698	0.037	0.066	1	0.0343688161886059	Undifferentiated mesenchyme 1
Pbxip1	0.00754784775412754	0.118584327339419	0.209	0.15	1	0.0343688161886059	Undifferentiated mesenchyme 1
Ntf3	0.00762419594158108	-0.139603416005717	0.089	0.131	1	0.0346076354965812	Undifferentiated mesenchyme 1
Rtn2	0.0078523889068276	0.0741103768495843	0.064	0.031	1	0.0355320598033949	Undifferentiated mesenchyme 1
Lrig1	0.00791337621488176	-0.10333841749228	0.137	0.188	1	0.0356964758851987	Undifferentiated mesenchyme 1
Gpt2	0.00812540191952975	-0.107756782048689	0.332	0.394	1	0.0364328131537935	Undifferentiated mesenchyme 1
Cyfip2	0.00812693276842217	0.133558246019289	0.308	0.243	1	0.0364328131537935	Undifferentiated mesenchyme 1
Ncl	0.00817416917763595	-0.111816439138051	0.998	0.998	1	0.0365314721272125	Undifferentiated mesenchyme 1
Cdh4	0.00824429338194843	0.055161516484331	0.07	0.035	1	0.0367314978986503	Undifferentiated mesenchyme 1
Kremen1	0.00835410900006072	-0.159258749722534	0.158	0.208	1	0.0371065945769568	Undifferentiated mesenchyme 1
Spsb4	0.00843294821016491	0.0939476378958162	0.314	0.241	1	0.0373422293832379	Undifferentiated mesenchyme 1
Gpx3	0.00845920195965289	0.0897745405225898	0.237	0.175	1	0.0373442818218823	Undifferentiated mesenchyme 1
Trps1	0.00853009943089045	-0.187215791365383	0.561	0.582	1	0.0375428084374753	Undifferentiated mesenchyme 1
Fam114a1	0.00869051750714907	0.0785446436978093	0.127	0.08	1	0.0381329374253086	Undifferentiated mesenchyme 1
Sall1	0.00884460292587193	-0.217857078672466	0.294	0.343	1	0.0386917976938446	Undifferentiated mesenchyme 1
Notum	0.00955765055329926	-0.14411727395538	0.079	0.117	1	0.0415908613669456	Undifferentiated mesenchyme 1
Pik3r3	0.00956474919557519	-0.132070227261103	0.279	0.343	1	0.0415908613669456	Undifferentiated mesenchyme 1
Sparcl1	0.00961698136765437	-0.0394716239584116	0.013	0.031	1	0.0416927814980944	Undifferentiated mesenchyme 1
Mxd4	0.00974611727445087	0.0996506593999763	0.342	0.272	1	0.0421265009355369	Undifferentiated mesenchyme 1
Rprm	0.00980232024730372	0.113605167857161	0.168	0.115	1	0.0422433324943327	Undifferentiated mesenchyme 1
Tbx3	0.00984754223344707	-0.092933797750366	0.292	0.354	1	0.0423122882908942	Undifferentiated mesenchyme 1
Fgfr2	0.0101197334478631	0.0866551633342363	0.149	0.097	1	0.0433531776109636	Undifferentiated mesenchyme 1
Trip11	0.0103282885351114	0.115390920541001	0.322	0.259	1	0.0440141277768358	Undifferentiated mesenchyme 1
Pam	0.0103348090083731	-0.177430072919915	0.306	0.347	1	0.0440141277768358	Undifferentiated mesenchyme 1
Fst	0.0104106684906056	0.0612335008826062	0.041	0.015	1	0.0442071788105481	Undifferentiated mesenchyme 1
Txnrd1	0.0108000922421453	-0.129147850360069	0.913	0.931	1	0.0457267063351647	Undifferentiated mesenchyme 1
Apc	0.0111483540832652	-0.150465917043595	0.615	0.675	1	0.0470636055760002	Undifferentiated mesenchyme 1
Zeb2	0.0112067137235962	-0.0939415262366667	0.022	0.044	1	0.0470728959677385	Undifferentiated mesenchyme 1
Zfp704	0.0112178256677474	0.152964383597853	0.643	0.562	1	0.0470728959677385	Undifferentiated mesenchyme 1
Pax1	0.0112480814950535	0.0537394285783732	0.027	0.007	1	0.0470728959677385	Undifferentiated mesenchyme 1
Col11a2	0.0113959513636011	0.0415708310006778	0.03	0.009	1	0.0475542869581969	Undifferentiated mesenchyme 1
Ncapg2	0.0116166829934419	-0.173942751954748	0.432	0.465	1	0.0483360832600686	Undifferentiated mesenchyme 1
Pdpn	0.0123104329101299	-0.0919298940810539	0.135	0.181	1	0.0509430529046662	Undifferentiated mesenchyme 1
Actc1	0.012313583229719	-0.221643907688321	0.037	0.064	1	0.0509430529046662	Undifferentiated mesenchyme 1
H2afy	0.012445869648842	-0.0831085619488561	0.998	1	1	0.0513436445912343	Undifferentiated mesenchyme 1
Dact1	0.01250671313844	0.0801768093035473	0.1	0.06	1	0.0514480699558556	Undifferentiated mesenchyme 1
Itga6	0.0127780318559635	-0.19727391856659	0.134	0.177	1	0.0524152694828192	Undifferentiated mesenchyme 1
Prickle1	0.0132616187303261	0.0823954767714737	0.468	0.394	1	0.0542452653150063	Undifferentiated mesenchyme 1
H1f0	0.013359418109028	-0.170577269517496	0.673	0.677	1	0.0544913730193594	Undifferentiated mesenchyme 1
Setx	0.0134092613350734	-0.175920917401646	0.463	0.496	1	0.0545410404864784	Undifferentiated mesenchyme 1
Six2	0.0135484556195016	0.111550644942908	0.076	0.042	1	0.054874338507911	Undifferentiated mesenchyme 1
Cxcl12	0.0135669980565139	0.074665158315422	0.095	0.058	1	0.054874338507911	Undifferentiated mesenchyme 1
App	0.0137971355062255	0.143343017084207	0.381	0.316	1	0.0556497276128537	Undifferentiated mesenchyme 1
Ccnl2	0.0138561723024325	-0.166463376988885	0.708	0.73	1	0.0557326041497842	Undifferentiated mesenchyme 1
Rnd3	0.0141199967220461	-0.168431001412035	0.342	0.392	1	0.0566364411454922	Undifferentiated mesenchyme 1
Celf2	0.0143190881640351	0.12593522085531	0.184	0.135	1	0.0572763526561405	Undifferentiated mesenchyme 1
Sulf2	0.0144089689921069	0.115039718886143	0.865	0.834	1	0.0574770994506082	Undifferentiated mesenchyme 1
Rgnef	0.0148169096960642	0.0676390870618128	0.121	0.077	1	0.0589419924173102	Undifferentiated mesenchyme 1
Rassf8	0.0151565828207844	-0.126581076452501	0.228	0.279	1	0.0601280326698515	Undifferentiated mesenchyme 1
Dstyk	0.0154063722751005	-0.126814526513815	0.21	0.259	1	0.0609519864872829	Undifferentiated mesenchyme 1
Col9a2	0.0154846684764648	0.050080766481354	0.045	0.02	1	0.0610948227627275	Undifferentiated mesenchyme 1
Zfp804a	0.0157920717123555	-0.0307884588661784	0.005	0.018	1	0.062138369129051	Undifferentiated mesenchyme 1
Scrn1	0.0161057197329138	0.0484712379955311	0.032	0.011	1	0.0632007646971793	Undifferentiated mesenchyme 1
Myod1	0.0163520053052373	-0.0495635042169259	0.016	0.035	1	0.0638319543399977	Undifferentiated mesenchyme 1
Sept6	0.0163547341575547	-0.180057327020011	0.575	0.606	1	0.0638319543399977	Undifferentiated mesenchyme 1
Slc38a2	0.0168888870515068	-0.128349668750425	0.911	0.929	1	0.06573953884565	Undifferentiated mesenchyme 1
Lect1	0.0169443137061867	0.0307547337109037	0.013	0	1	0.0657784617870197	Undifferentiated mesenchyme 1
Ctgf	0.0171058876547868	0.054705713441235	0.054	0.027	1	0.0662281425778912	Undifferentiated mesenchyme 1
Mertk	0.0176363929424423	0.10982322688643	0.291	0.237	1	0.0678034664360493	Undifferentiated mesenchyme 1
Adamts9	0.0176519006026554	0.052774488211059	0.06	0.031	1	0.0678034664360493	Undifferentiated mesenchyme 1
Gins2	0.0176532505845239	0.0992149855313416	0.604	0.52	1	0.0678034664360493	Undifferentiated mesenchyme 1
Nkd2	0.0181216471997723	0.121811951018106	0.782	0.73	1	0.0694183734001859	Undifferentiated mesenchyme 1
mmu-mir-689-2	0.0182205535404203	-0.097304178780844	0.22	0.27	1	0.0696130910990201	Undifferentiated mesenchyme 1
Cyr61	0.018473722719585	0.208512955171177	0.366	0.305	1	0.0703946065735764	Undifferentiated mesenchyme 1
Notch1	0.0186431455118471	-0.124302694260562	0.121	0.162	1	0.070853739373109	Undifferentiated mesenchyme 1
Fibin	0.0189243923958385	0.027107393122643	0.063	0.033	1	0.0717343460449587	Undifferentiated mesenchyme 1
Loxl1	0.0191970662780657	0.0641612002953862	0.074	0.042	1	0.0725779424820866	Undifferentiated mesenchyme 1
Tmem37	0.0196669877892495	0.0430871911196659	0.028	0.009	1	0.0741609331219617	Undifferentiated mesenchyme 1
Hoxa9	0.0203621425008321	-0.145052577581662	0.688	0.717	1	0.0765828112758569	Undifferentiated mesenchyme 1
Dhcr24	0.0207516627434698	-0.184087821589882	0.566	0.586	1	0.0777029695853171	Undifferentiated mesenchyme 1
Creb5	0.0207672991916559	0.0418901288535019	0.045	0.02	1	0.0777029695853171	Undifferentiated mesenchyme 1
Gap43	0.0211477680912636	-0.112852169920205	0.183	0.228	1	0.0789225984436847	Undifferentiated mesenchyme 1
Ckb	0.0212417301606809	0.0406783496390619	0.102	0.064	1	0.0790694737086527	Undifferentiated mesenchyme 1
Thsd4	0.0213104089010784	0.039303566530433	0.446	0.372	1	0.0791217233045168	Undifferentiated mesenchyme 1
Pygo1	0.0220800938152859	-0.144030335270513	0.386	0.427	1	0.0816449627306687	Undifferentiated mesenchyme 1
Ppp4r1l-ps	0.0221027799657612	0.0645208123260585	0.283	0.221	1	0.0816449627306687	Undifferentiated mesenchyme 1
Fat4	0.0222384476824693	-0.175489535990881	0.186	0.223	1	0.0819370795018207	Undifferentiated mesenchyme 1
Zfp703	0.022445004702832	-0.165280753325393	0.347	0.387	1	0.0821270844576383	Undifferentiated mesenchyme 1
Ptch1	0.0224804780925073	-0.120354587505355	0.228	0.277	1	0.0821270844576383	Undifferentiated mesenchyme 1
Trim59	0.0225106028941149	-0.176842040403451	0.442	0.471	1	0.0821270844576383	Undifferentiated mesenchyme 1
Igf1	0.0225168871061343	-0.0542606172379491	0.047	0.075	1	0.0821270844576383	Undifferentiated mesenchyme 1
Olfml2b	0.0230630285972543	-0.0877490565382859	0.041	0.066	1	0.0839077020322217	Undifferentiated mesenchyme 1
Cxcl14	0.0233957611382751	-0.168509445771382	0.257	0.299	1	0.0849049176145924	Undifferentiated mesenchyme 1
Sfxn1	0.023546419477641	-0.108147766574779	0.744	0.772	1	0.0852230728583372	Undifferentiated mesenchyme 1
Fgf4	0.0236885710858408	-0.0164440911059064	0.002	0.009	1	0.0852230728583372	Undifferentiated mesenchyme 1
Dkk1	0.0237045967739974	0.0315618253204362	0.07	0.04	1	0.0852230728583372	Undifferentiated mesenchyme 1
Fbln1	0.0237188524598825	0.0997861280131489	0.964	0.945	1	0.0852230728583372	Undifferentiated mesenchyme 1
D0H4S114	0.0238502089371574	-0.116265439386926	0.789	0.777	1	0.085482927081693	Undifferentiated mesenchyme 1
Spag9	0.0241341604171884	-0.171685215220712	0.433	0.467	1	0.0862416696572507	Undifferentiated mesenchyme 1
Golim4	0.0241810206359418	0.0776079172145128	0.485	0.418	1	0.0862416696572507	Undifferentiated mesenchyme 1
Hic1	0.024371551694088	-0.0597773453064614	0.052	0.082	1	0.0867076335455513	Undifferentiated mesenchyme 1
Hs6st1	0.0244823073252879	0.0711024010307977	0.229	0.175	1	0.0868881887426885	Undifferentiated mesenchyme 1
Nid2	0.0247643607435073	0.0899737131015923	0.563	0.478	1	0.0876350990083929	Undifferentiated mesenchyme 1
Arid3a	0.0248250408619572	-0.127032080936945	0.27	0.314	1	0.0876350990083929	Undifferentiated mesenchyme 1
Nav1	0.0248743271356695	0.0918403006706503	0.576	0.513	1	0.0876350990083929	Undifferentiated mesenchyme 1
Megf10	0.0255917733482109	0.0199494728310097	0.011	0	1	0.0899439024471101	Undifferentiated mesenchyme 1
Mmp2	0.025772899564861	-0.102656470199426	0.888	0.923	1	0.090160671469239	Undifferentiated mesenchyme 1
Scube1	0.0257779820360946	-0.10658208681939	0.511	0.575	1	0.090160671469239	Undifferentiated mesenchyme 1
Auts2	0.0259374067058084	-0.156093861402467	0.595	0.613	1	0.0904996744819531	Undifferentiated mesenchyme 1
Rest	0.0264828328039795	-0.109471506563236	0.755	0.783	1	0.092180629567698	Undifferentiated mesenchyme 1
Kdm5a	0.0265505293195361	-0.139661724787597	0.545	0.573	1	0.0921946437762309	Undifferentiated mesenchyme 1
Runx3	0.0269081742012187	-0.0512887886138731	0.026	0.046	1	0.0930594306219929	Undifferentiated mesenchyme 1
Tle1	0.0269281087228004	0.059942132955817	0.546	0.467	1	0.0930594306219929	Undifferentiated mesenchyme 1
Ttc28	0.0277768204688617	0.0645135481903878	0.525	0.456	1	0.0957638953307423	Undifferentiated mesenchyme 1
Foxc1	0.0281368963746124	0.108904243126679	0.076	0.046	1	0.0967748834927288	Undifferentiated mesenchyme 1
Pcsk5	0.0282370907185744	-0.131167231736645	0.087	0.119	1	0.0968893539348241	Undifferentiated mesenchyme 1
Coro1a	0.0286792940382639	0.0794080047650753	0.213	0.162	1	0.0981087927787947	Undifferentiated mesenchyme 1
Nf1	0.0287279890457244	-0.144185495928839	0.435	0.476	1	0.0981087927787947	Undifferentiated mesenchyme 1
Dcbld2	0.0288152658616652	-0.166245900331475	0.443	0.478	1	0.0981753058063321	Undifferentiated mesenchyme 1
Tes	0.0295904657248953	-0.137748041766033	0.641	0.668	1	0.100511111860203	Undifferentiated mesenchyme 1
Emilin2	0.0296396717985542	-0.13624151532102	0.253	0.292	1	0.100511111860203	Undifferentiated mesenchyme 1
Nefm	0.0304049866832953	0.0388050420959319	0.033	0.013	1	0.102865468965915	Undifferentiated mesenchyme 1
Pkdcc	0.0304775917212782	-0.187628030176784	0.075	0.106	1	0.102870752476482	Undifferentiated mesenchyme 1
Nsg1	0.0305660639497232	0.0893347058084497	0.589	0.507	1	0.102929443253952	Undifferentiated mesenchyme 1
Rspo1	0.0307489410281332	0.0332870302659896	0.019	0.004	1	0.103305026934424	Undifferentiated mesenchyme 1
Actn2	0.0312136468317431	-0.0169225124954888	0.004	0.013	1	0.104623519936028	Undifferentiated mesenchyme 1
Nefl	0.0315158264304224	0.0255873242125104	0.01	0	1	0.105392417254623	Undifferentiated mesenchyme 1
Pdlim2	0.0316309337311443	0.0625220019155144	0.079	0.049	1	0.105533622218196	Undifferentiated mesenchyme 1
Atp1a2	0.0319338442205752	0.0310405471394176	0.019	0.004	1	0.106299325129639	Undifferentiated mesenchyme 1
Gadd45a	0.0320750651467552	-0.128065067175554	0.24	0.283	1	0.106309638599588	Undifferentiated mesenchyme 1
Fat3	0.0321010138396616	-0.152129828305564	0.073	0.102	1	0.106309638599588	Undifferentiated mesenchyme 1
Vps13b	0.0321571973112014	0.0946788941323594	0.208	0.159	1	0.106309638599588	Undifferentiated mesenchyme 1
Acot1	0.0327470837209178	0.0492166713544732	0.387	0.312	1	0.108013159972412	Undifferentiated mesenchyme 1
Rasl11b	0.032896171795768	0.148306357237796	0.533	0.462	1	0.1082583108188	Undifferentiated mesenchyme 1
Gprasp1	0.0336602340539359	-0.133867304252801	0.489	0.531	1	0.110496488435795	Undifferentiated mesenchyme 1
Aff3	0.0337289004755672	-0.071291617630464	0.321	0.378	1	0.110496488435795	Undifferentiated mesenchyme 1
Malat1	0.0341611787083423	-0.0873583634664614	0.994	0.989	1	0.111660015281444	Undifferentiated mesenchyme 1
Cd3eap	0.0345039889530852	0.0964161659546072	0.469	0.403	1	0.112361385178856	Undifferentiated mesenchyme 1
Lnp	0.0345503143706275	0.101156151828571	0.449	0.387	1	0.112361385178856	Undifferentiated mesenchyme 1
Tuba1a	0.0346085481973547	-0.0659006165365517	0.995	0.989	1	0.112361385178856	Undifferentiated mesenchyme 1
Kit	0.0349923491842086	0.103452551865263	0.149	0.111	1	0.112932773219628	Undifferentiated mesenchyme 1
Sh3pxd2a	0.0349978422007195	0.050103590798052	0.457	0.389	1	0.112932773219628	Undifferentiated mesenchyme 1
Hoxa7	0.0350185187676885	0.0797049796655767	0.271	0.217	1	0.112932773219628	Undifferentiated mesenchyme 1
Hdgf	0.0351798913067913	0.0811652574352677	0.962	0.969	1	0.113133687734251	Undifferentiated mesenchyme 1
Pttg1	0.0352370809172288	0.100979502554056	0.541	0.476	1	0.113133687734251	Undifferentiated mesenchyme 1
Rragd	0.035361549603825	-0.0974548904180462	0.131	0.168	1	0.113282132359156	Undifferentiated mesenchyme 1
Zfp608	0.0356306027513256	0.0741403856929461	0.383	0.316	1	0.113892081200705	Undifferentiated mesenchyme 1
Casp8ap2	0.0365031417126495	-0.107368643606174	0.744	0.781	1	0.116424117180433	Undifferentiated mesenchyme 1
Ndel1	0.0375789715185819	0.129929019316682	0.305	0.254	1	0.119591979689904	Undifferentiated mesenchyme 1
AI597468	0.0378858016158771	-0.15532783315561	0.332	0.365	1	0.120304036710066	Undifferentiated mesenchyme 1
Pak3	0.0389977913522748	-0.0515162819628129	0.049	0.075	1	0.123564117895173	Undifferentiated mesenchyme 1
Mycbp2	0.0397297149487152	0.0672538924621739	0.549	0.471	1	0.125608356431746	Undifferentiated mesenchyme 1
Ankrd12	0.0402060752186663	0.0775321054402123	0.25	0.199	1	0.1268374660493	Undifferentiated mesenchyme 1
Mmp16	0.0407323381687047	-0.0966439381007576	0.146	0.184	1	0.128218316670183	Undifferentiated mesenchyme 1
Adamts19	0.0417841778005776	-0.0771387793227472	0.043	0.066	1	0.131244011833485	Undifferentiated mesenchyme 1
Plxna2	0.0419504249118012	0.0376403787099861	0.031	0.013	1	0.131480985437853	Undifferentiated mesenchyme 1
Grb10	0.0421918138936367	-0.071358882396356	0.959	0.973	1	0.131951936323944	Undifferentiated mesenchyme 1
Dcn	0.0425286193980925	-0.0357244910373041	0.023	0.042	1	0.132718622604392	Undifferentiated mesenchyme 1
Cnksr2	0.0430026196876064	0.0435105381505722	0.109	0.075	1	0.133909232919686	Undifferentiated mesenchyme 1
Col9a3	0.0443500352299695	0.0637530507304275	0.057	0.033	1	0.137808693160935	Undifferentiated mesenchyme 1
Pcdh18	0.0446186058772112	-0.185362831227314	0.625	0.633	1	0.137941717148115	Undifferentiated mesenchyme 1
Med13l	0.0446722764431685	-0.132223834840885	0.352	0.389	1	0.137941717148115	Undifferentiated mesenchyme 1
Sec24d	0.0447181015918852	-0.16365690629457	0.171	0.206	1	0.137941717148115	Undifferentiated mesenchyme 1
Pdk1	0.0447738999030484	-0.107538860312305	0.25	0.288	1	0.137941717148115	Undifferentiated mesenchyme 1
Mef2a	0.0454325311258415	-0.0839452979698313	0.292	0.336	1	0.139482940660622	Undifferentiated mesenchyme 1
Tppp3	0.0454668149114736	0.0416464394738818	0.06	0.035	1	0.139482940660622	Undifferentiated mesenchyme 1
Chd3	0.0456687590303541	-0.0839691843372994	0.843	0.876	1	0.13980626443119	Undifferentiated mesenchyme 1
Fgf8	0.0461428143850647	0.0272681989782494	0.013	0.002	1	0.140959483606696	Undifferentiated mesenchyme 1
Fam108b	0.0473412306534585	-0.114001804265871	0.23	0.272	1	0.14431600418149	Undifferentiated mesenchyme 1
Prrx1	0.0476841104495876	-0.179704189174412	0.898	0.885	1	0.145055865401267	Undifferentiated mesenchyme 1
Bbs9	0.0480905711365601	0.0862709795978693	0.131	0.095	1	0.145810929862199	Undifferentiated mesenchyme 1
Ccng2	0.0481337185594829	-0.105645404124384	0.301	0.345	1	0.145810929862199	Undifferentiated mesenchyme 1
Tmem8c	0.0484832784020964	-0.0219181058397568	0.007	0.018	1	0.146563229908634	Undifferentiated mesenchyme 1
Gabpb2	0.0489451467364291	-0.168278201298411	0.396	0.42	1	0.147651192654895	Undifferentiated mesenchyme 1
Nedd4l	0.049073224137378	0.0567546377144763	0.157	0.117	1	0.147721769110884	Undifferentiated mesenchyme 1
Maged2	0.0491725778393965	0.0857936308834955	0.731	0.657	1	0.147721769110884	Undifferentiated mesenchyme 1
Ncoa1	0.0493793870225471	0.0956772022709652	0.218	0.175	1	0.147792752001583	Undifferentiated mesenchyme 1
Spen	0.0495369886096085	0.0788676100724035	0.701	0.637	1	0.147792752001583	Undifferentiated mesenchyme 1
Creb3l2	0.0495679563058537	0.085698877206543	0.28	0.23	1	0.147792752001583	Undifferentiated mesenchyme 1
Il17rd	0.0496044733927964	-0.132063617702748	0.632	0.635	1	0.147792752001583	Undifferentiated mesenchyme 1
Emp3	0.0497884359928824	0.060424372646763	0.135	0.1	1	0.148036253219084	Undifferentiated mesenchyme 1
Spg21	0.0499982726830431	0.0523597426832693	0.448	0.376	1	0.148355530420177	Undifferentiated mesenchyme 1
Abat	0.0502728463119401	0.0693628522370631	0.224	0.175	1	0.148865197259078	Undifferentiated mesenchyme 1
Iqgap2	0.0512009982608991	-0.151236101406506	0.321	0.352	1	0.151304174452616	Undifferentiated mesenchyme 1
Acta2	0.0514210515637329	-0.0466027340615311	0.024	0.042	1	0.151371661639109	Undifferentiated mesenchyme 1
Cbfa2t3	0.0514329126563822	-0.241296938529951	0.348	0.365	1	0.151371661639109	Undifferentiated mesenchyme 1
Srgap1	0.0515885243212996	0.0230851312657401	0.257	0.206	1	0.15152166981185	Undifferentiated mesenchyme 1
Rhoj	0.0518381208857451	0.0323998959412274	0.042	0.022	1	0.151946556766314	Undifferentiated mesenchyme 1
Cnn2	0.052857745017001	-0.187381265028509	0.659	0.666	1	0.154622252090136	Undifferentiated mesenchyme 1
Nrp1	0.0539343419891966	0.0273216314883535	0.537	0.454	1	0.157453482258784	Undifferentiated mesenchyme 1
Antxr1	0.0540984251744511	-0.0699756667228306	0.351	0.389	1	0.157614727671238	Undifferentiated mesenchyme 1
Egflam	0.0556934603868664	0.0376212204038273	0.087	0.058	1	0.161936005301571	Undifferentiated mesenchyme 1
Ctsa	0.0558899534711903	0.146991479762723	0.473	0.425	1	0.162118310433669	Undifferentiated mesenchyme 1
Ccdc23	0.0559800795696371	0.100242341639687	0.615	0.562	1	0.162118310433669	Undifferentiated mesenchyme 1
Fign	0.0561274287635238	0.0873291015462134	0.174	0.135	1	0.162220592514137	Undifferentiated mesenchyme 1
Slc2a3	0.0562657398374584	0.0391858417393048	0.228	0.181	1	0.162223758145567	Undifferentiated mesenchyme 1
Six1	0.0563525900187984	-0.177935193548257	0.113	0.144	1	0.162223758145567	Undifferentiated mesenchyme 1
Zfp74	0.0568459876158847	0.0706457399809033	0.209	0.166	1	0.163319424737701	Undifferentiated mesenchyme 1
Sh3bp5	0.0578549330915352	0.0588825200668013	0.355	0.301	1	0.165575943153621	Undifferentiated mesenchyme 1
Stc1	0.0578999207508927	-0.0533057608526752	0.052	0.075	1	0.165575943153621	Undifferentiated mesenchyme 1
Setbp1	0.0579744497091753	-0.10917785331613	0.446	0.48	1	0.165575943153621	Undifferentiated mesenchyme 1
Per3	0.0591068560242755	0.0883088316482288	0.1	0.071	1	0.168477810084943	Undifferentiated mesenchyme 1
Tshz2	0.05939827612655	-0.0754123245212146	0.121	0.153	1	0.168975842497533	Undifferentiated mesenchyme 1
Sox5	0.0599313734502998	0.0913572605490445	0.234	0.188	1	0.170158095600067	Undifferentiated mesenchyme 1
Pde4d	0.0602579598661315	0.0535932768266034	0.221	0.175	1	0.170540664311906	Undifferentiated mesenchyme 1
Col5a1	0.0603016713589059	-0.095268850386597	0.363	0.403	1	0.170540664311906	Undifferentiated mesenchyme 1
Hnrnpab	0.0616075749361132	-0.067887365913867	1	1	1	0.173894285589653	Undifferentiated mesenchyme 1
Tmtc1	0.0618882398162156	-0.0594012079164995	0.025	0.042	1	0.174346636680701	Undifferentiated mesenchyme 1
Moxd1	0.0625340412555843	0.018504982135115	0.02	0.007	1	0.175823867452594	Undifferentiated mesenchyme 1
Cst3	0.0628810657992949	0.090665031672901	0.78	0.741	1	0.176143178126	Undifferentiated mesenchyme 1
Sgk3	0.0628908999248218	0.0593073568834095	0.124	0.091	1	0.176143178126	Undifferentiated mesenchyme 1
Bcat1	0.0630970805967671	-0.145693229896173	0.426	0.458	1	0.176379483984785	Undifferentiated mesenchyme 1
Pcdh7	0.0634860983069084	-0.082643055145818	0.097	0.126	1	0.176580905725436	Undifferentiated mesenchyme 1
Dach1	0.0634998684665076	-0.145761639684993	0.606	0.637	1	0.176580905725436	Undifferentiated mesenchyme 1
Snai1	0.0635349805821493	0.0979481406798339	0.457	0.4	1	0.176580905725436	Undifferentiated mesenchyme 1
Anxa2	0.0643050490288226	0.0740133563288154	0.087	0.06	1	0.178378756692979	Undifferentiated mesenchyme 1
Dclk1	0.0649840921450365	-0.139393091106284	0.251	0.285	1	0.179917715919719	Undifferentiated mesenchyme 1
Ccdc112	0.0667076400526711	0.0394009464984157	0.332	0.277	1	0.184337142740969	Undifferentiated mesenchyme 1
Ank3	0.0671017473362341	-0.109987962475034	0.273	0.305	1	0.185073009795937	Undifferentiated mesenchyme 1
Hoxc6	0.0674080066433971	0.0239652474962974	0.016	0.004	1	0.185549213408042	Undifferentiated mesenchyme 1
Fndc5	0.0675306874765458	0.00240432181262622	0.062	0.038	1	0.185549213408042	Undifferentiated mesenchyme 1
Serpine2	0.0680929807125292	0.0464721395682048	0.758	0.681	1	0.186604086332363	Undifferentiated mesenchyme 1
Hhex	0.0681723492194888	0.0265585297159602	0.016	0.004	1	0.186604086332363	Undifferentiated mesenchyme 1
Xbp1	0.068416763246186	0.0463186649743597	0.553	0.476	1	0.186919760717882	Undifferentiated mesenchyme 1
Prdm16	0.0693434510166576	0.0768001692963367	0.497	0.438	1	0.189094759081206	Undifferentiated mesenchyme 1
Zfc3h1	0.0697231632185443	-0.126737298250251	0.224	0.254	1	0.189496434695546	Undifferentiated mesenchyme 1
Twist1	0.0698376555573899	-0.0885158835304187	0.93	0.92	1	0.189496434695546	Undifferentiated mesenchyme 1
Anxa5	0.0698833536791586	0.108149010184766	0.518	0.469	1	0.189496434695546	Undifferentiated mesenchyme 1
Tnfaip6	0.0700646478591622	-0.108684569040326	0.22	0.254	1	0.189596900683396	Undifferentiated mesenchyme 1
Meis1	0.0701822781535223	0.0346279986916769	0.046	0.027	1	0.189596900683396	Undifferentiated mesenchyme 1
Nsdhl	0.0715672259661274	-0.087162441710982	0.303	0.345	1	0.192787703409906	Undifferentiated mesenchyme 1
Hs3st3b1	0.0716296853829625	0.0428888474922018	0.097	0.069	1	0.192787703409906	Undifferentiated mesenchyme 1
Colec12	0.0720463913753426	0.0311726472566537	0.049	0.029	1	0.193549489260661	Undifferentiated mesenchyme 1
Cbln4	0.0723937525090967	0.0608930729826263	0.057	0.035	1	0.194122506728096	Undifferentiated mesenchyme 1
Chd4	0.072966587424561	0.0841049269494984	0.973	0.978	1	0.195296892034685	Undifferentiated mesenchyme 1
Itgav	0.0734571356697157	-0.128794317332033	0.278	0.308	1	0.196247107840864	Undifferentiated mesenchyme 1
Rbp1	0.0737915288772168	-0.101754004020925	0.277	0.316	1	0.196288372641542	Undifferentiated mesenchyme 1
Irx2	0.0739185954813605	0.0145297511436636	0.007	0	1	0.196288372641542	Undifferentiated mesenchyme 1
Ssr2	0.0739327448593137	0.0663679065987401	0.862	0.821	1	0.196288372641542	Undifferentiated mesenchyme 1
Erc1	0.0740148145457748	0.0315681872692954	0.529	0.46	1	0.196288372641542	Undifferentiated mesenchyme 1
Klf7	0.0742186787005467	0.0434656988452186	0.089	0.062	1	0.196469189686274	Undifferentiated mesenchyme 1
Lima1	0.0748609960217386	-0.160707346336143	0.777	0.765	1	0.197807887298317	Undifferentiated mesenchyme 1
Ebf2	0.0750837880577392	0.0512372647959652	0.059	0.038	1	0.198029278069517	Undifferentiated mesenchyme 1
Kera	0.0752183031341398	-0.0166697689167259	0.008	0.018	1	0.198029278069517	Undifferentiated mesenchyme 1
Tra2b	0.0755235361782416	-0.0982316747011125	0.78	0.759	1	0.198472015219771	Undifferentiated mesenchyme 1
Nek6	0.0758022283226546	0.072906011224096	0.424	0.361	1	0.198843526469572	Undifferentiated mesenchyme 1
Fam18b	0.0761165889991709	-0.0925238988429797	0.152	0.186	1	0.199307090182278	Undifferentiated mesenchyme 1
Axin2	0.0766902397167543	-0.113637166348005	0.414	0.447	1	0.200446691534044	Undifferentiated mesenchyme 1
Lpar1	0.0768721742238058	0.0749073609213724	0.894	0.847	1	0.20056019509202	Undifferentiated mesenchyme 1
Haus6	0.0771406226377032	-0.103917111721777	0.274	0.308	1	0.200898599962939	Undifferentiated mesenchyme 1
Wnt11	0.0774441589921243	-0.0811939992382006	0.038	0.058	1	0.200964133164607	Undifferentiated mesenchyme 1
Pfn2	0.0774782931453194	-0.119872874282262	0.523	0.54	1	0.200964133164607	Undifferentiated mesenchyme 1
Hoxa11	0.0775821480932425	-0.080216041605683	0.342	0.385	1	0.200964133164607	Undifferentiated mesenchyme 1
Shisa2	0.0781506883932699	0.146286102788494	0.244	0.206	1	0.202075351416884	Undifferentiated mesenchyme 1
Hoxa10	0.0784543583103518	-0.08731609360991	0.847	0.865	1	0.202268493842063	Undifferentiated mesenchyme 1
Naa15	0.078504760731519	-0.0721674235589365	0.74	0.75	1	0.202268493842063	Undifferentiated mesenchyme 1
Znrf3	0.0786683842923848	-0.0907238970907483	0.15	0.181	1	0.202330054094801	Undifferentiated mesenchyme 1
Postn	0.0788927769374008	-0.0264188178652116	0.016	0.029	1	0.202547413130065	Undifferentiated mesenchyme 1
Cdk5r1	0.0793719162327821	0.0345202484556366	0.107	0.077	1	0.203416875584192	Undifferentiated mesenchyme 1
Lbh	0.0803629597457684	0.0515573933388889	0.142	0.108	1	0.205592872282461	Undifferentiated mesenchyme 1
Erbb2ip	0.0811135615551305	-0.127851601459019	0.576	0.588	1	0.207147155435324	Undifferentiated mesenchyme 1
Nfat5	0.0814256359005119	-0.127179631709236	0.316	0.347	1	0.207578029549192	Undifferentiated mesenchyme 1
Phf13	0.0817979384388015	0.0806073094387678	0.325	0.285	1	0.208160658803839	Undifferentiated mesenchyme 1
Myh9	0.0824209736136385	0.100366925590883	0.533	0.476	1	0.209378192618506	Undifferentiated mesenchyme 1
Rhbdd2	0.0828188584998045	0.0391294978328887	0.403	0.35	1	0.210020502815616	Undifferentiated mesenchyme 1
Socs2	0.0832599246623646	-0.0448630388984848	0.311	0.358	1	0.210769879215217	Undifferentiated mesenchyme 1
Tshz1	0.0840491847812438	-0.179001001104883	0.614	0.622	1	0.212396543740386	Undifferentiated mesenchyme 1
Ednrb	0.0843614583145147	-0.0144220302308706	0.004	0.011	1	0.2124441593729	Undifferentiated mesenchyme 1
Krt14	0.0843614583145147	-0.0194891561471832	0.004	0.011	1	0.2124441593729	Undifferentiated mesenchyme 1
Mybph	0.0848873577827773	-0.00595313681908469	0.002	0.007	1	0.213218417334321	Undifferentiated mesenchyme 1
Atp2a1	0.0849634162996568	-0.017561152050428	0.004	0.011	1	0.213218417334321	Undifferentiated mesenchyme 1
Lss	0.0856439602203939	-0.0950885367152986	0.335	0.372	1	0.214189197519621	Undifferentiated mesenchyme 1
Arhgef3	0.0858347427456178	-0.039439204931846	0.07	0.095	1	0.214189197519621	Undifferentiated mesenchyme 1
Pitx2	0.0859228072210906	0.0469508327972601	0.03	0.015	1	0.214189197519621	Undifferentiated mesenchyme 1
Ppfibp1	0.0859419362975828	-0.0788136817021703	0.25	0.285	1	0.214189197519621	Undifferentiated mesenchyme 1
Mdc1	0.0861749218415694	-0.124220590866193	0.465	0.48	1	0.214280444599226	Undifferentiated mesenchyme 1
Srl	0.0862745160230309	0.0255848575319235	0.109	0.08	1	0.214280444599226	Undifferentiated mesenchyme 1
Kcnk2	0.0867873731148763	-0.0463012447953624	0.023	0.038	1	0.215185130599899	Undifferentiated mesenchyme 1
Mios	0.0874770665670171	-0.0513250040618104	0.277	0.319	1	0.216524431434258	Undifferentiated mesenchyme 1
Slc1a3	0.0876463029389615	-0.0973381320521766	0.281	0.314	1	0.216573117159755	Undifferentiated mesenchyme 1
Ccdc141	0.0879779993776615	0.0245821609336771	0.018	0.007	1	0.217022390287656	Undifferentiated mesenchyme 1
Fktn	0.0885349787359998	0.0637962775182408	0.268	0.223	1	0.218024913621986	Undifferentiated mesenchyme 1
Hes1	0.0889987784104268	0.0716195265209321	0.439	0.394	1	0.218463966111479	Undifferentiated mesenchyme 1
Fbxo5	0.0890150138161413	0.0596362374255357	0.562	0.496	1	0.218463966111479	Undifferentiated mesenchyme 1
Golga4	0.0892554153477375	-0.128591723070845	0.583	0.602	1	0.218683318821529	Undifferentiated mesenchyme 1
Phf17	0.0905876683066398	-0.118149742569105	0.234	0.263	1	0.221572540047322	Undifferentiated mesenchyme 1
Cspg4	0.0908689691082164	0.0404342044791008	0.053	0.033	1	0.221762625896014	Undifferentiated mesenchyme 1
Brca2	0.0912237420006944	-0.0929893199852527	0.471	0.502	1	0.221762625896014	Undifferentiated mesenchyme 1
Cep110	0.0912594302132787	-0.1136277021525	0.5	0.527	1	0.221762625896014	Undifferentiated mesenchyme 1
Igsf3	0.0912779869019506	0.0905797739137191	0.676	0.611	1	0.221762625896014	Undifferentiated mesenchyme 1
Cd34	0.0921100315024436	0.0100888023398103	0.006	0	1	0.223035661564445	Undifferentiated mesenchyme 1
En1	0.0921100315024436	0.0111479762167668	0.006	0	1	0.223035661564445	Undifferentiated mesenchyme 1
Efna1	0.0927749282715656	0.0114083572827789	0.095	0.069	1	0.224270611247457	Undifferentiated mesenchyme 1
Fam174b	0.0940752595449962	-0.0635179093365216	0.077	0.102	1	0.227034959701924	Undifferentiated mesenchyme 1
Ssbp2	0.0942522303527906	-0.0746460296093709	0.519	0.535	1	0.227083576623695	Undifferentiated mesenchyme 1
Bcl11b	0.0944965425572803	0.0551370629464337	0.213	0.173	1	0.227265835059127	Undifferentiated mesenchyme 1
Slit3	0.0946417807601198	0.0646819642666627	0.345	0.301	1	0.227265835059127	Undifferentiated mesenchyme 1
Hunk	0.0949858244950798	-0.0836252091718762	0.38	0.403	1	0.227632570495124	Undifferentiated mesenchyme 1
Mll3	0.0951089123960982	-0.141242896551518	0.496	0.509	1	0.227632570495124	Undifferentiated mesenchyme 1
Myh10	0.0954321141159783	-0.0947167517194183	0.874	0.881	1	0.228029209966892	Undifferentiated mesenchyme 1
Notch3	0.0966237768130068	0.0761706093334047	0.505	0.447	1	0.230153828539381	Undifferentiated mesenchyme 1
Bach2	0.0966547093204656	-0.155173501783048	0.206	0.241	1	0.230153828539381	Undifferentiated mesenchyme 1
Ndc80	0.0967981226384552	0.0784158065819003	0.353	0.31	1	0.230153828539381	Undifferentiated mesenchyme 1
Fstl1	0.0971294234872274	-0.0736660646739953	0.873	0.887	1	0.230562959359845	Undifferentiated mesenchyme 1
Zfp467	0.0975838167880879	0.0601738314014377	0.208	0.173	1	0.231262465972424	Undifferentiated mesenchyme 1
Spag5	0.0999402732362282	-0.101283815314583	0.473	0.496	1	0.236126979577513	Undifferentiated mesenchyme 1
Bves	0.0999625956360606	0.0691842581205705	0.067	0.046	1	0.236126979577513	Undifferentiated mesenchyme 1
Lphn2	0.101214450082107	-0.115998789017776	0.575	0.588	1	0.23834796301362	Undifferentiated mesenchyme 1
Hmgcr	0.101232042302056	-0.108131557877159	0.603	0.6	1	0.23834796301362	Undifferentiated mesenchyme 1
Gpc6	0.101641739735006	-0.150853145953191	0.292	0.319	1	0.238924089506961	Undifferentiated mesenchyme 1
Sema3d	0.101969133330328	-0.0287888813546482	0.018	0.031	1	0.239280540699745	Undifferentiated mesenchyme 1
Man2a1	0.102123877177101	-0.105390820024705	0.266	0.296	1	0.239280540699745	Undifferentiated mesenchyme 1
Serp1	0.102590298319556	0.0384969774109452	0.771	0.71	1	0.23998505972006	Undifferentiated mesenchyme 1
Taf3	0.103467493889172	-0.0710981805859126	0.392	0.423	1	0.241646663147616	Undifferentiated mesenchyme 1
Arl6ip6	0.103680668957751	0.056258321044327	0.581	0.524	1	0.241754603302453	Undifferentiated mesenchyme 1
Tmem26	0.104158811687175	-0.151939303255113	0.238	0.265	1	0.242479034281399	Undifferentiated mesenchyme 1
Hey1	0.106207233482512	-0.00570954436905091	0.567	0.476	1	0.246572178920566	Undifferentiated mesenchyme 1
Pbk	0.106257624065216	0.0627022977226643	0.503	0.442	1	0.246572178920566	Undifferentiated mesenchyme 1
Sct	0.106753589554221	0.0384132606106686	0.02	0.009	1	0.24732671627922	Undifferentiated mesenchyme 1
Cadm1	0.108641001457614	0.0622241112108707	0.359	0.308	1	0.251297396342851	Undifferentiated mesenchyme 1
Col6a5	0.109410336302189	-0.0111220265024413	0.001	0.004	1	0.252673312544768	Undifferentiated mesenchyme 1
Gjb6	0.110085260501712	-0.00509906940388573	0.001	0.004	1	0.253423620360061	Undifferentiated mesenchyme 1
Msc	0.110085260501712	-0.0052271523990795	0.001	0.004	1	0.253423620360061	Undifferentiated mesenchyme 1
Cdh2	0.11089267245072	0.0331826332612256	0.211	0.17	1	0.254474989157758	Undifferentiated mesenchyme 1
Efnb2	0.110893451766951	-0.138829377334929	0.195	0.219	1	0.254474989157758	Undifferentiated mesenchyme 1
Exosc9	0.112634883559301	-0.135096173800403	0.378	0.403	1	0.258062201572575	Undifferentiated mesenchyme 1
Cadps2	0.113989773750202	0.0489981037315647	0.056	0.038	1	0.260753858436481	Undifferentiated mesenchyme 1
Itgb5	0.114411937020052	0.0601426126668947	0.357	0.308	1	0.261306758367562	Undifferentiated mesenchyme 1
A2m	0.115241058594645	0.0136373900758906	0.005	0	1	0.262372724599129	Undifferentiated mesenchyme 1
Kdr	0.115241058594645	0.0119058941711322	0.005	0	1	0.262372724599129	Undifferentiated mesenchyme 1
Ran	0.115532847582995	0.0714788162113584	0.99	0.987	1	0.262624118210639	Undifferentiated mesenchyme 1
Eid1	0.116038439906238	-0.0765812608112308	0.898	0.892	1	0.263359970194722	Undifferentiated mesenchyme 1
Dscc1	0.116590447316833	0.114656868008573	0.245	0.208	1	0.264198697519208	Undifferentiated mesenchyme 1
Clcn5	0.119653170753761	-0.098465217408889	0.381	0.403	1	0.27060206733182	Undifferentiated mesenchyme 1
Cask	0.119790003563326	-0.090916543986861	0.264	0.292	1	0.27060206733182	Undifferentiated mesenchyme 1
Jag1	0.120020429050323	-0.103769903010506	0.206	0.235	1	0.27070028234403	Undifferentiated mesenchyme 1
Epb4.1l3	0.120324532627194	0.0531444929851724	0.328	0.285	1	0.270964110799653	Undifferentiated mesenchyme 1
Stim2	0.120684615307177	0.0117233660616846	0.177	0.142	1	0.271352985970175	Undifferentiated mesenchyme 1
C1qtnf4	0.120951065488672	0.0389308368318952	0.121	0.093	1	0.271530453996275	Undifferentiated mesenchyme 1
Evx2	0.121511957449674	0.0692119847638245	0.319	0.279	1	0.271900640699546	Undifferentiated mesenchyme 1
Sfrp1	0.121727067886537	0.0336555060269933	0.149	0.117	1	0.271900640699546	Undifferentiated mesenchyme 1
Crlf1	0.121897299498273	0.153184936339532	0.355	0.323	1	0.271900640699546	Undifferentiated mesenchyme 1
Igdcc3	0.122026600600403	0.0533967972093739	0.234	0.197	1	0.271900640699546	Undifferentiated mesenchyme 1
Lifr	0.12205484561789	0.0394776420052383	0.155	0.122	1	0.271900640699546	Undifferentiated mesenchyme 1
Sox6	0.124659864445318	0.0431114568719182	0.072	0.051	1	0.276979905760632	Undifferentiated mesenchyme 1
Sfn	0.124717471378406	-0.00713101939357917	0.003	0.009	1	0.276979905760632	Undifferentiated mesenchyme 1
Pura	0.125623131691383	-0.0783544922319733	0.207	0.239	1	0.278564004118105	Undifferentiated mesenchyme 1
Ash1l	0.126058700532229	-0.0864040396173247	0.629	0.637	1	0.279102443991847	Undifferentiated mesenchyme 1
Plod2	0.128221719053278	0.0320190830433571	0.41	0.363	1	0.283410537746276	Undifferentiated mesenchyme 1
Ablim1	0.128395934227595	0.0323891897763612	0.106	0.08	1	0.283410537746276	Undifferentiated mesenchyme 1
Slc2a1	0.129835476354624	-0.0769863167098745	0.447	0.473	1	0.286151856562397	Undifferentiated mesenchyme 1
Fmr1	0.132295977869623	-0.0968362448633407	0.41	0.436	1	0.291131574400022	Undifferentiated mesenchyme 1
Dos	0.13410554817908	0.0207797052334721	0.111	0.084	1	0.294424296775283	Undifferentiated mesenchyme 1
Golm1	0.134353939094951	-0.11268753752978	0.578	0.593	1	0.294424296775283	Undifferentiated mesenchyme 1
Edn3	0.134596125434108	0.0825672516416061	0.181	0.15	1	0.294424296775283	Undifferentiated mesenchyme 1
Mex3b	0.134605583194225	-0.113568017869736	0.433	0.46	1	0.294424296775283	Undifferentiated mesenchyme 1
Fam123b	0.135046817340278	-0.0843222008385116	0.303	0.33	1	0.294943878595358	Undifferentiated mesenchyme 1
Cep135	0.137504731360074	-0.0824072905742366	0.278	0.308	1	0.299859715375583	Undifferentiated mesenchyme 1
Ptprf	0.138099700056729	0.0729193561025878	0.763	0.715	1	0.300704309296456	Undifferentiated mesenchyme 1
Tle4	0.139276923324299	0.0400439274003381	0.649	0.593	1	0.302812289750127	Undifferentiated mesenchyme 1
Man2b1	0.141079597903071	0.0380819243291167	0.212	0.175	1	0.306271750770086	Undifferentiated mesenchyme 1
Fbln2	0.142866759837384	0.105827101548135	0.421	0.383	1	0.309687227910976	Undifferentiated mesenchyme 1
Dnm3	0.143212869716434	-0.0661165156182371	0.072	0.093	1	0.309973445963223	Undifferentiated mesenchyme 1
Gsc	0.144117951261465	0.062549529779875	0.052	0.035	1	0.311466855860598	Undifferentiated mesenchyme 1
Plce1	0.144914571228612	0.0310775392782327	0.045	0.029	1	0.311793369609656	Undifferentiated mesenchyme 1
Eomes	0.144915012256422	0.00814985971454162	0.005	0	1	0.311793369609656	Undifferentiated mesenchyme 1
Susd5	0.144915012256422	0.0073435939864945	0.005	0	1	0.311793369609656	Undifferentiated mesenchyme 1
Rab28	0.146226769192154	-0.0705284963868303	0.292	0.319	1	0.314128108775543	Undifferentiated mesenchyme 1
Cyp51	0.146519274072649	-0.12005519621848	0.596	0.604	1	0.314128108775543	Undifferentiated mesenchyme 1
Arvcf	0.146801728898794	0.0315040072152224	0.346	0.296	1	0.314128108775543	Undifferentiated mesenchyme 1
A430107O13Rik	0.146867907210665	-0.0987315036244254	0.618	0.626	1	0.314128108775543	Undifferentiated mesenchyme 1
Tnnt1	0.149679235943234	-0.0246419938860548	0.021	0.033	1	0.319668928681124	Undifferentiated mesenchyme 1
Calm1	0.15224385973565	-0.0368800468434323	0.994	0.989	1	0.324667317963506	Undifferentiated mesenchyme 1
Fam108a	0.153162925350896	0.0400992527870239	0.712	0.655	1	0.326146935158968	Undifferentiated mesenchyme 1
Epcam	0.154289928532286	0.0337689714294424	0.063	0.044	1	0.328064341431351	Undifferentiated mesenchyme 1
Kbtbd10	0.15483184916362	-0.0186816999311886	0.009	0.018	1	0.328648488721536	Undifferentiated mesenchyme 1
Hoxd9	0.15501858963868	0.0281431701631513	0.231	0.192	1	0.328648488721536	Undifferentiated mesenchyme 1
Osr2	0.155549383420895	-0.138675971147879	0.079	0.1	1	0.329291677183415	Undifferentiated mesenchyme 1
Arpc1b	0.157836506368847	-0.0867056365919741	0.251	0.279	1	0.33364563682057	Undifferentiated mesenchyme 1
Plac8	0.159099086054242	0.0155828707840458	0.009	0.002	1	0.335824309922073	Undifferentiated mesenchyme 1
Apbb2	0.159599304094134	0.0494843721857584	0.38	0.338	1	0.336389799604521	Undifferentiated mesenchyme 1
Irf8	0.160229761623362	0.0182927962605407	0.009	0.002	1	0.337190245258493	Undifferentiated mesenchyme 1
Irs2	0.160444805927556	-0.0703634904247634	0.278	0.312	1	0.337190245258493	Undifferentiated mesenchyme 1
Phka1	0.160705996045018	0.0148824119987696	0.102	0.077	1	0.337249684453893	Undifferentiated mesenchyme 1
Kntc1	0.161637038140705	-0.057410723283596	0.353	0.385	1	0.338712635640725	Undifferentiated mesenchyme 1
Fam171b	0.162963272399297	0.0198381630478057	0.172	0.139	1	0.340989788894227	Undifferentiated mesenchyme 1
Nfia	0.163331891154836	0.0696237842752609	0.451	0.396	1	0.340989788894227	Undifferentiated mesenchyme 1
Col11a1	0.163430188876101	-0.0418660451559947	0.298	0.332	1	0.340989788894227	Undifferentiated mesenchyme 1
Fam101a	0.165653724427344	0.0248132709679882	0.024	0.013	1	0.345131788447186	Undifferentiated mesenchyme 1
Trim24	0.167070347898466	-0.0839898160802732	0.591	0.602	1	0.347284934471644	Undifferentiated mesenchyme 1
Sc4mol	0.167166850363768	-0.143745999634072	0.382	0.398	1	0.347284934471644	Undifferentiated mesenchyme 1
Cdkn1c	0.168665908793019	0.107435665021066	0.929	0.894	1	0.349897186149415	Undifferentiated mesenchyme 1
Tecpr1	0.170021408666305	-0.0734438167501708	0.164	0.192	1	0.352204577609169	Undifferentiated mesenchyme 1
Specc1	0.171475959506355	-0.0514191910510745	0.289	0.321	1	0.354620283320676	Undifferentiated mesenchyme 1
Sec31a	0.171677360916985	0.0122122106060771	0.629	0.549	1	0.354620283320676	Undifferentiated mesenchyme 1
Usp37	0.172547347361811	0.0225016858112524	0.442	0.385	1	0.355404263471358	Undifferentiated mesenchyme 1
Rasip1	0.172547788135611	0.0264992119782953	0.03	0.018	1	0.355404263471358	Undifferentiated mesenchyme 1
Tcp11l2	0.172834543661653	-0.0156613106476382	0.016	0.027	1	0.355489231849535	Undifferentiated mesenchyme 1
Wwc2	0.174360870191871	0.0184634633173214	0.425	0.372	1	0.358119914947275	Undifferentiated mesenchyme 1
Kif26b	0.17508008805937	0.0927812522301471	0.429	0.394	1	0.359065236556605	Undifferentiated mesenchyme 1
Mll5	0.175327537208023	0.0499510908912624	0.712	0.655	1	0.359065236556605	Undifferentiated mesenchyme 1
Pdlim4	0.175622945661524	0.0541379033957814	0.788	0.737	1	0.359065236556605	Undifferentiated mesenchyme 1
Flnb	0.17581301983331	0.0821142205649901	0.627	0.597	1	0.359065236556605	Undifferentiated mesenchyme 1
Trim2	0.176069055783742	-0.0619871285238071	0.136	0.159	1	0.359081679964589	Undifferentiated mesenchyme 1
Leprel1	0.176803226998827	0.0501083287539571	0.088	0.069	1	0.360071832200143	Undifferentiated mesenchyme 1
Egfl6	0.17821194502641	0.0229387270764776	0.018	0.009	1	0.362336419586198	Undifferentiated mesenchyme 1
Tmcc3	0.178415654119447	-0.0174039412482804	0.04	0.055	1	0.362336419586198	Undifferentiated mesenchyme 1
Tcfap2a	0.178728340479611	0.00563492591611958	0.368	0.316	1	0.362463077051089	Undifferentiated mesenchyme 1
Tmem2	0.179485013638509	0.0419578226265798	0.448	0.389	1	0.363488531116868	Undifferentiated mesenchyme 1
Fn1	0.180123294240533	-0.0645015986600148	0.907	0.912	1	0.364271690028341	Undifferentiated mesenchyme 1
B2m	0.180783731394419	0.0431199351219825	0.395	0.347	1	0.365097410124295	Undifferentiated mesenchyme 1
Smtnl2	0.181697096926577	0.0260571924744189	0.032	0.02	1	0.366430914136049	Undifferentiated mesenchyme 1
Fcrls	0.182891109580212	-0.00684908854129154	0.002	0.007	1	0.366880817385767	Undifferentiated mesenchyme 1
Dlk1	0.183146094524578	-0.0844454772505256	0.341	0.369	1	0.366880817385767	Undifferentiated mesenchyme 1
Lyz2	0.183440408692884	0.00855380393952115	0.004	0	1	0.366880817385767	Undifferentiated mesenchyme 1
Ly6c1	0.183440408692884	0.00767675962404531	0.004	0	1	0.366880817385767	Undifferentiated mesenchyme 1
Pax7	0.183440408692884	0.007477704594517	0.004	0	1	0.366880817385767	Undifferentiated mesenchyme 1
Smyd1	0.183440408692884	0.00576750614546109	0.004	0	1	0.366880817385767	Undifferentiated mesenchyme 1
C130021I20Rik	0.184093430054734	0.0934720068657776	0.187	0.157	1	0.367679016164489	Undifferentiated mesenchyme 1
Cep290	0.184374368677388	-0.109587970027558	0.346	0.369	1	0.367732900612751	Undifferentiated mesenchyme 1
Tbx5	0.186817968487662	-0.144532297726466	0.584	0.586	1	0.372094110550392	Undifferentiated mesenchyme 1
Nfe2l2	0.187863678934307	-0.0875711231143173	0.286	0.31	1	0.373662921836369	Undifferentiated mesenchyme 1
Crabp2	0.191028556660154	0.147705430270745	0.734	0.699	1	0.379436694161733	Undifferentiated mesenchyme 1
Runx2	0.193292995093313	-0.0577763864206453	0.127	0.15	1	0.383044372106236	Undifferentiated mesenchyme 1
Armc5	0.193637115106644	0.0427326412473105	0.216	0.184	1	0.383044372106236	Undifferentiated mesenchyme 1
Pkmyt1	0.193638453302324	0.0591910569763028	0.372	0.338	1	0.383044372106236	Undifferentiated mesenchyme 1
Chadl	0.194221183772173	0.0194111189113154	0.032	0.02	1	0.383047712550852	Undifferentiated mesenchyme 1
Thbs1	0.194282136800327	-0.0271640266807135	0.062	0.08	1	0.383047712550852	Undifferentiated mesenchyme 1
Suv39h1	0.194542437313671	0.000682278658047153	0.652	0.595	1	0.383047712550852	Undifferentiated mesenchyme 1
Tsc22d1	0.194698284832477	0.0288277019810694	0.927	0.912	1	0.383047712550852	Undifferentiated mesenchyme 1
Homer2	0.195644126959935	-0.0615114324634616	0.213	0.237	1	0.38438629014652	Undifferentiated mesenchyme 1
Rabggtb	0.197815248391939	-0.0781545360491229	0.578	0.6	1	0.388125311208031	Undifferentiated mesenchyme 1
Armcx1	0.198133630090244	-0.111366366838641	0.201	0.217	1	0.388223946374388	Undifferentiated mesenchyme 1
Pspc1	0.198986185324636	-0.115481758416798	0.519	0.538	1	0.389367562635233	Undifferentiated mesenchyme 1
Tox	0.199400232853323	0.0363601652846445	0.073	0.055	1	0.389651197262633	Undifferentiated mesenchyme 1
Col27a1	0.199849454500733	0.0438736990868949	0.243	0.21	1	0.390002709052643	Undifferentiated mesenchyme 1
Hip1	0.200215607030201	-0.0848105617182019	0.446	0.46	1	0.390191384898695	Undifferentiated mesenchyme 1
Fam115a	0.201375191810663	-0.0780604108049603	0.633	0.635	1	0.391923760405699	Undifferentiated mesenchyme 1
Hoxd10	0.202089459286791	0.0355203741260632	0.694	0.675	1	0.392608273648562	Undifferentiated mesenchyme 1
Stat1	0.202273962839119	0.0332801806665009	0.103	0.082	1	0.392608273648562	Undifferentiated mesenchyme 1
Rdh10	0.202540317966489	-0.106332067684388	0.133	0.153	1	0.392608273648562	Undifferentiated mesenchyme 1
A630007B06Rik	0.203293517383448	0.0398819281506072	0.423	0.385	1	0.393360739423975	Undifferentiated mesenchyme 1
Odz4	0.203471818942374	0.00433902563128163	0.393	0.35	1	0.393360739423975	Undifferentiated mesenchyme 1
Adamts17	0.204226076825786	0.0150237422755644	0.104	0.082	1	0.39429247899165	Undifferentiated mesenchyme 1
Lmna	0.204716087217419	0.0421090939032642	0.143	0.117	1	0.39471224273079	Undifferentiated mesenchyme 1
Rasgef1b	0.205823670733675	0.0651382080150714	0.408	0.367	1	0.396320046838246	Undifferentiated mesenchyme 1
Grn	0.207261868099458	0.0529071282913823	0.402	0.361	1	0.398559342640127	Undifferentiated mesenchyme 1
Rad50	0.208021758030689	0.0266134631387276	0.493	0.438	1	0.399490060515169	Undifferentiated mesenchyme 1
Fen1	0.208850730258642	0.0410125546402345	0.712	0.65	1	0.400550804522534	Undifferentiated mesenchyme 1
Pcdh8	0.210787080509701	-0.0278869350274185	0.009	0.015	1	0.403729752087364	Undifferentiated mesenchyme 1
Camk1g	0.212021074942835	0.0407302391130555	0.089	0.071	1	0.405504159330889	Undifferentiated mesenchyme 1
Bmper	0.212559965107367	0.0154728466210603	0.026	0.015	1	0.405504159330889	Undifferentiated mesenchyme 1
Olfm1	0.212738253624791	-0.0895368648727001	0.435	0.372	1	0.405504159330889	Undifferentiated mesenchyme 1
Rian	0.212833674786931	-0.0479192575268308	0.045	0.06	1	0.405504159330889	Undifferentiated mesenchyme 1
Lin28b	0.214395957918299	-0.0532950563839346	0.159	0.186	1	0.407943951466094	Undifferentiated mesenchyme 1
Tnnc2	0.215448067655914	-0.0335457538146495	0.007	0.013	1	0.40940787659549	Undifferentiated mesenchyme 1
Tgfb2	0.215843058804299	-0.0407569992299477	0.148	0.17	1	0.409620903209206	Undifferentiated mesenchyme 1
Msi2	0.216235881042592	-0.0792802176679084	0.694	0.692	1	0.409829261452452	Undifferentiated mesenchyme 1
Acta1	0.216967675982451	-0.0188321588980405	0.007	0.013	1	0.410546353702566	Undifferentiated mesenchyme 1
Plxna4	0.217181289320556	-0.0890389926800654	0.149	0.17	1	0.410546353702566	Undifferentiated mesenchyme 1
Fbn2	0.219253569397931	-0.0703777109111847	0.914	0.903	1	0.413804152780555	Undifferentiated mesenchyme 1
Rbp4	0.219476235728913	0.0115348663549341	0.031	0.02	1	0.413804152780555	Undifferentiated mesenchyme 1
Fam162a	0.220842838496081	-0.129925672746808	0.833	0.812	1	0.415839310978317	Undifferentiated mesenchyme 1
Pdgfra	0.221774733937727	0.0172611773809339	0.616	0.558	1	0.416539360708625	Undifferentiated mesenchyme 1
Cd151	0.221789949659082	-0.00526582101722939	0.161	0.133	1	0.416539360708625	Undifferentiated mesenchyme 1
Cdkn1a	0.222637540459605	-0.174285821052169	0.044	0.058	1	0.417589583659985	Undifferentiated mesenchyme 1
Rad51ap1	0.223529172880547	0.0651401174633881	0.358	0.325	1	0.418719589044026	Undifferentiated mesenchyme 1
Rab32	0.225200178521454	0.0389071967689513	0.062	0.046	1	0.421304726742978	Undifferentiated mesenchyme 1
Arrdc4	0.22621871894113	0.0298472535052716	0.13	0.106	1	0.422664135518395	Undifferentiated mesenchyme 1
Hoxd13	0.228066021067539	0.0622535789172978	0.854	0.863	1	0.425566492919841	Undifferentiated mesenchyme 1
Stox2	0.228488821754306	-0.0609236353049268	0.405	0.425	1	0.425806710296313	Undifferentiated mesenchyme 1
Peli2	0.228944765661897	0.0220736847487537	0.181	0.15	1	0.426107995730626	Undifferentiated mesenchyme 1
Chmp2b	0.230086493004853	-0.111439630109767	0.321	0.334	1	0.427683237318392	Undifferentiated mesenchyme 1
Synpo	0.2305233832926	-0.00426525888692431	0.241	0.206	1	0.427945973086775	Undifferentiated mesenchyme 1
Pcdh9	0.231063305745358	-0.0312214741729788	0.03	0.042	1	0.427995899053441	Undifferentiated mesenchyme 1
Nr2f1	0.231141431671126	0.0460806367650237	0.14	0.117	1	0.427995899053441	Undifferentiated mesenchyme 1
Bex1	0.231894130525599	-0.116313680661903	0.392	0.416	1	0.428306192103494	Undifferentiated mesenchyme 1
Smc6	0.231900590199682	-0.0300784696093859	0.776	0.774	1	0.428306192103494	Undifferentiated mesenchyme 1
Klhdc8b	0.233550286595087	0.0320424734956021	0.084	0.066	1	0.428930532967706	Undifferentiated mesenchyme 1
Topbp1	0.234008769839978	0.0327480729101557	0.748	0.723	1	0.428930532967706	Undifferentiated mesenchyme 1
Ccl3	0.234312190315922	0.00509352500975888	0.003	0	1	0.428930532967706	Undifferentiated mesenchyme 1
Ctss	0.234312190315922	0.00577502651217942	0.003	0	1	0.428930532967706	Undifferentiated mesenchyme 1
Cd52	0.234312190315922	0.0054743888414342	0.003	0	1	0.428930532967706	Undifferentiated mesenchyme 1
Fam84a	0.234312190315922	0.00548180575008972	0.003	0	1	0.428930532967706	Undifferentiated mesenchyme 1
Ncf1	0.234312190315922	0.00536750520666251	0.003	0	1	0.428930532967706	Undifferentiated mesenchyme 1
Eif2c3	0.238116937385667	-0.0698205520298809	0.178	0.199	1	0.435345107745513	Undifferentiated mesenchyme 1
Cdc14b	0.238796652456276	-0.105213422110553	0.534	0.529	1	0.436037267032394	Undifferentiated mesenchyme 1
Ccdc80	0.239529555764569	-0.100379513874684	0.138	0.157	1	0.436824681041682	Undifferentiated mesenchyme 1
Asxl2	0.240846699221528	-0.0765386890530257	0.435	0.451	1	0.438537374996059	Undifferentiated mesenchyme 1
Tnfaip8	0.241074413326563	-0.0736607022614464	0.361	0.378	1	0.438537374996059	Undifferentiated mesenchyme 1
Cdh15	0.241377922998956	0.0203947252442494	0.016	0.009	1	0.43853856022897	Undifferentiated mesenchyme 1
AW551984	0.242707058385116	-0.0461745349421976	0.029	0.04	1	0.440400777621113	Undifferentiated mesenchyme 1
Nkd1	0.243121544107529	0.0629708464716168	0.554	0.507	1	0.440600745766836	Undifferentiated mesenchyme 1
Hmcn1	0.243945853799768	-0.0598155503289513	0.39	0.418	1	0.441376728663985	Undifferentiated mesenchyme 1
Slc14a1	0.244159364405975	0.0111186298659497	0.007	0.002	1	0.441376728663985	Undifferentiated mesenchyme 1
Cyfip1	0.246484845797958	0.0484456480697617	0.686	0.653	1	0.44502500837337	Undifferentiated mesenchyme 1
Zmym4	0.2468144031778	-0.0974057877841181	0.665	0.662	1	0.445065075717876	Undifferentiated mesenchyme 1
Meis2	0.249435486948044	-0.0404596104984499	0.095	0.075	1	0.449232071020855	Undifferentiated mesenchyme 1
Mbnl2	0.250417868935287	-0.079665476436859	0.234	0.252	1	0.45044108598546	Undifferentiated mesenchyme 1
Pdlim1	0.25097479079742	0.0392183891090292	0.073	0.058	1	0.450882750712982	Undifferentiated mesenchyme 1
D19Ertd737e	0.253301591472449	-0.0937861019094071	0.313	0.327	1	0.454499014190962	Undifferentiated mesenchyme 1
Matn4	0.254299053171995	0.0131098057980767	0.013	0.007	1	0.455724045783476	Undifferentiated mesenchyme 1
Mia1	0.254626294397546	-0.052861274334014	0.335	0.367	1	0.455746445349377	Undifferentiated mesenchyme 1
Epha7	0.257230117380141	-0.111931534294715	0.144	0.162	1	0.459838530822771	Undifferentiated mesenchyme 1
Dap	0.258349766889054	0.0638231913177575	0.362	0.332	1	0.461270607219914	Undifferentiated mesenchyme 1
Zbtb10	0.259337931586311	-0.0973404360772206	0.213	0.232	1	0.462464685882978	Undifferentiated mesenchyme 1
Bmp7	0.262023032659845	-0.112289992636685	0.496	0.491	1	0.466118524877753	Undifferentiated mesenchyme 1
Topors	0.262030717714428	-0.0787969549227909	0.684	0.692	1	0.466118524877753	Undifferentiated mesenchyme 1
Nolc1	0.262976690585236	-0.0824323004606518	0.876	0.869	1	0.467227298119535	Undifferentiated mesenchyme 1
Prtn3	0.263511784281891	0.0226768910102214	0.056	0.042	1	0.467604244657081	Undifferentiated mesenchyme 1
Ccdc77	0.264210803370808	0.0279974125023646	0.4	0.363	1	0.468002402643457	Undifferentiated mesenchyme 1
Cd24a	0.264382572764052	0.0443782659357339	0.987	0.978	1	0.468002402643457	Undifferentiated mesenchyme 1
Vps33a	0.264800800365635	0.0340502539461548	0.257	0.226	1	0.468170401623247	Undifferentiated mesenchyme 1
Fhl1	0.266608237298352	0.0366306724154507	0.242	0.212	1	0.470648810234008	Undifferentiated mesenchyme 1
Araf	0.266852674863343	0.0120300853341434	0.402	0.361	1	0.470648810234008	Undifferentiated mesenchyme 1
Scube3	0.267504470631067	0.0347788182688983	0.161	0.137	1	0.471224420284409	Undifferentiated mesenchyme 1
Tnc	0.268002769139119	-0.0141081556972427	0.023	0.033	1	0.471528565872957	Undifferentiated mesenchyme 1
Slc7a11	0.268466747233326	-0.0523640552566804	0.053	0.066	1	0.471771662613903	Undifferentiated mesenchyme 1
Golgb1	0.269891976509338	0.0381725008670146	0.615	0.575	1	0.473683482099031	Undifferentiated mesenchyme 1
Dek	0.270208947661464	-0.0621613380407897	0.978	0.958	1	0.473683482099031	Undifferentiated mesenchyme 1
Slc16a1	0.271992483495739	0.00177695016596369	0.449	0.4	1	0.476233514028816	Undifferentiated mesenchyme 1
Uspl1	0.272508849497772	-0.05231313435844	0.582	0.588	1	0.476561369653108	Undifferentiated mesenchyme 1
Bdnf	0.274076376134775	-0.0932844176760915	0.099	0.115	1	0.47715180416751	Undifferentiated mesenchyme 1
Meox1	0.274087136950022	0.010899697752243	0.019	0.011	1	0.47715180416751	Undifferentiated mesenchyme 1
Magee1	0.274139507094828	-0.0235259139242998	0.158	0.179	1	0.47715180416751	Undifferentiated mesenchyme 1
Rnase4	0.274320003334152	0.0233753157683772	0.058	0.044	1	0.47715180416751	Undifferentiated mesenchyme 1
Gpr4	0.274494097286972	-0.0363517201288223	0.067	0.082	1	0.47715180416751	Undifferentiated mesenchyme 1
C230081A13Rik	0.275535990875874	0.0380624185988638	0.169	0.144	1	0.478388626844443	Undifferentiated mesenchyme 1
Ctsb	0.275868862080966	0.0689495447076678	0.617	0.571	1	0.478392948854178	Undifferentiated mesenchyme 1
Net1	0.278590095645217	0.0569516165187474	0.427	0.403	1	0.482528086819945	Undifferentiated mesenchyme 1
Bod1l	0.278919895489153	-0.0646995311410359	0.692	0.692	1	0.482528086819945	Undifferentiated mesenchyme 1
Fgf9	0.283461554761111	-0.0147911650648421	0.016	0.024	1	0.489799918012039	Undifferentiated mesenchyme 1
Ckap5	0.285351655950693	-0.0631767029881154	0.766	0.761	1	0.491916661226639	Undifferentiated mesenchyme 1
Ltbp1	0.285676174156464	0.0383040317467886	0.534	0.491	1	0.491916661226639	Undifferentiated mesenchyme 1
Spin2	0.285705740394754	-0.0864949256603313	0.126	0.142	1	0.491916661226639	Undifferentiated mesenchyme 1
Tecpr2	0.286713682469458	-0.0501837464714253	0.161	0.181	1	0.493065810232512	Undifferentiated mesenchyme 1
Ddit4l	0.287611686473798	-0.0474139732073661	0.04	0.051	1	0.494015350264606	Undifferentiated mesenchyme 1
Arid5b	0.287948173773016	-0.00067145165715754	0.41	0.363	1	0.494015350264606	Undifferentiated mesenchyme 1
Tgfbr2	0.290120151381604	-0.0442052538984838	0.113	0.131	1	0.497152638107174	Undifferentiated mesenchyme 1
Ppp3ca	0.291123843271799	0.0345385815858936	0.57	0.52	1	0.498282890138965	Undifferentiated mesenchyme 1
Adamts1	0.292069300879516	-0.00135641387981666	0.213	0.188	1	0.499310918150578	Undifferentiated mesenchyme 1
Cdc25a	0.292981123607615	-0.0701075375868971	0.639	0.659	1	0.499783323443048	Undifferentiated mesenchyme 1
Lrrn1	0.293091186202813	-0.0890492783215684	0.084	0.1	1	0.499783323443048	Undifferentiated mesenchyme 1
Acot13	0.293493411098801	0.023536368573259	0.303	0.27	1	0.499783323443048	Undifferentiated mesenchyme 1
Gpx1	0.29372624879146	0.0371642938197829	0.976	0.954	1	0.499783323443048	Undifferentiated mesenchyme 1
Gcc2	0.296570057688912	-0.0792612977787328	0.511	0.513	1	0.504029863302282	Undifferentiated mesenchyme 1
Erg	0.297212043079013	0.0342304562882347	0.077	0.062	1	0.504449539652684	Undifferentiated mesenchyme 1
Timeless	0.297513747833834	-0.0873424089989707	0.643	0.637	1	0.504449539652684	Undifferentiated mesenchyme 1
Slc16a10	0.29853719445019	0.00843562760088168	0.26	0.23	1	0.505592815864182	Undifferentiated mesenchyme 1
Mycn	0.299240665699312	-0.0566178028074873	0.658	0.692	1	0.506192154126873	Undifferentiated mesenchyme 1
Itga9	0.299997152614709	-0.110121828552405	0.131	0.146	1	0.506879669762076	Undifferentiated mesenchyme 1
Fmod	0.300846614235871	-0.00618559202284893	0.008	0.013	1	0.507722491157973	Undifferentiated mesenchyme 1
Tnni1	0.301726415151578	-0.0314252740856779	0.02	0.029	1	0.508614492595442	Undifferentiated mesenchyme 1
Sox10	0.303246097821599	0.00478100606952543	0.002	0	1	0.510099981563442	Undifferentiated mesenchyme 1
Pecam1	0.303852209723283	0.0243526704107838	0.013	0.007	1	0.510099981563442	Undifferentiated mesenchyme 1
Pgam2	0.303899907887526	-0.0215575976131216	0.024	0.033	1	0.510099981563442	Undifferentiated mesenchyme 1
Fam38b	0.304028346029923	0.0165165714464688	0.055	0.042	1	0.510099981563442	Undifferentiated mesenchyme 1
Arl4a	0.304552064924309	0.0459255513948601	0.127	0.111	1	0.510099981563442	Undifferentiated mesenchyme 1
Eng	0.304721328765454	-0.0351718580897969	0.019	0.027	1	0.510099981563442	Undifferentiated mesenchyme 1
Jun	0.305349863112526	-0.0524280251251014	0.285	0.308	1	0.510561895827873	Undifferentiated mesenchyme 1
Rab2b	0.305895112607269	0.0359980824550687	0.248	0.221	1	0.510883648276038	Undifferentiated mesenchyme 1
Pja2	0.306788879683916	-0.121015672490097	0.502	0.511	1	0.511786057352892	Undifferentiated mesenchyme 1
Akap13	0.307709023092564	0.0565939199421928	0.484	0.438	1	0.512398362430332	Undifferentiated mesenchyme 1
Car8	0.307863656985075	-0.00531857982720763	0.013	0.007	1	0.512398362430332	Undifferentiated mesenchyme 1
Frmd4b	0.308539917088533	-0.0383945286660056	0.091	0.106	1	0.51293432829414	Undifferentiated mesenchyme 1
Hspa5	0.311022233301093	-0.0287071378503825	0.979	0.982	1	0.516468112178879	Undifferentiated mesenchyme 1
Pamr1	0.311747707558056	0.0138403729509857	0.009	0.004	1	0.517079817347154	Undifferentiated mesenchyme 1
Ptpre	0.312423288185796	0.0127381278219439	0.009	0.004	1	0.517432799235027	Undifferentiated mesenchyme 1
Cx3cr1	0.313032549813456	-0.00592166258944614	0.003	0.007	1	0.517432799235027	Undifferentiated mesenchyme 1
Klhl31	0.313032549813456	-0.00997495204544114	0.003	0.007	1	0.517432799235027	Undifferentiated mesenchyme 1
Syt13	0.313782141318957	-0.0314677686797364	0.019	0.027	1	0.518080434013512	Undifferentiated mesenchyme 1
Lama5	0.314592280375778	0.0153400741980937	0.037	0.027	1	0.518826448729074	Undifferentiated mesenchyme 1
Ccng1	0.315673372264774	-0.0785608366982178	0.17	0.19	1	0.519254880098915	Undifferentiated mesenchyme 1
Tcf7	0.31572476473445	0.0201985119591431	0.323	0.283	1	0.519254880098915	Undifferentiated mesenchyme 1
Irx1	0.315927865585044	-0.013089785030527	0.005	0.009	1	0.519254880098915	Undifferentiated mesenchyme 1
Pdzrn3	0.317802774136367	-0.092093471899445	0.115	0.128	1	0.521744236904149	Undifferentiated mesenchyme 1
Myc	0.320805377539497	-0.0172841401888459	0.041	0.053	1	0.526035401521482	Undifferentiated mesenchyme 1
Ccnd2	0.321143159492397	0.04946596801893	0.99	0.989	1	0.526035401521482	Undifferentiated mesenchyme 1
Asxl3	0.321973914757242	-0.0694043388666096	0.357	0.376	1	0.526800258269475	Undifferentiated mesenchyme 1
Serf2	0.324117850378773	0.0170966351656945	0.687	0.642	1	0.529709534253344	Undifferentiated mesenchyme 1
Guf1	0.325922131814939	-0.0381248131434573	0.307	0.325	1	0.532057775499471	Undifferentiated mesenchyme 1
Ptpn13	0.328043113238581	0.0215658749899525	0.237	0.206	1	0.534592096950359	Undifferentiated mesenchyme 1
Gamt	0.328212965600048	0.0100140081625423	0.125	0.106	1	0.534592096950359	Undifferentiated mesenchyme 1
Bub3	0.329507990388562	0.0664281842293926	0.614	0.571	1	0.536098393351278	Undifferentiated mesenchyme 1
Cited2	0.330277315989946	-0.0592132858226341	0.393	0.405	1	0.536746973685121	Undifferentiated mesenchyme 1
Sparc	0.331362272216123	0.0369385668447062	0.227	0.204	1	0.537500798320818	Undifferentiated mesenchyme 1
Cited1	0.33148357244509	-0.0369209252168427	0.207	0.179	1	0.537500798320818	Undifferentiated mesenchyme 1
Cxadr	0.333010878640064	-0.093167125028041	0.289	0.299	1	0.53937332468771	Undifferentiated mesenchyme 1
Fmnl2	0.335197922541691	-0.0877557355689802	0.372	0.378	1	0.542309041162423	Undifferentiated mesenchyme 1
Usp32	0.336660134679197	-0.0466366074737071	0.152	0.168	1	0.544066824794059	Undifferentiated mesenchyme 1
Ctsd	0.337436165247582	0.033306309990866	0.493	0.451	1	0.544713006999442	Undifferentiated mesenchyme 1
Dbc1	0.339470927638883	0.00895059853743211	0.015	0.009	1	0.546915690955059	Undifferentiated mesenchyme 1
Jdp2	0.339556081608148	0.0102861422334201	0.02	0.013	1	0.546915690955059	Undifferentiated mesenchyme 1
Met	0.34078351351052	0.0299330086011595	0.038	0.029	1	0.548282808403593	Undifferentiated mesenchyme 1
Sgk1	0.341547169458756	0.0526405606785549	0.094	0.08	1	0.54890155535658	Undifferentiated mesenchyme 1
Fam53c	0.342389529158958	0.0155868236664307	0.526	0.467	1	0.549645275190878	Undifferentiated mesenchyme 1
Plk4	0.343061355818289	0.0225945778071341	0.543	0.509	1	0.550113890614487	Undifferentiated mesenchyme 1
Eri1	0.343709411752409	0.0346215116611167	0.464	0.418	1	0.550543394045894	Undifferentiated mesenchyme 1
Lpp	0.344472971320028	0.025907691390916	0.466	0.429	1	0.550557296689231	Undifferentiated mesenchyme 1
Ntn1	0.344801591497852	0.0135502238188762	0.02	0.013	1	0.550557296689231	Undifferentiated mesenchyme 1
Brca1	0.344863831269572	-0.010391910417709	0.394	0.356	1	0.550557296689231	Undifferentiated mesenchyme 1
Stxbp6	0.345238967813413	0.0285346751442547	0.177	0.155	1	0.550557296689231	Undifferentiated mesenchyme 1
Rgs2	0.346981900111364	0.0101523857752711	0.206	0.181	1	0.55272804330171	Undifferentiated mesenchyme 1
Foxp4	0.349933827090741	0.0223351780363097	0.287	0.254	1	0.556776532337432	Undifferentiated mesenchyme 1
Epn2	0.350292417789641	0.0217908560217611	0.39	0.363	1	0.556776532337432	Undifferentiated mesenchyme 1
Fgfr1	0.352003197921755	-0.0253039853930441	0.768	0.735	1	0.558882270384541	Undifferentiated mesenchyme 1
Rnf169	0.352406363330808	-0.065581727347785	0.354	0.367	1	0.558909544472082	Undifferentiated mesenchyme 1
Poli	0.352911580227735	0.0487564225151554	0.131	0.115	1	0.559098433446127	Undifferentiated mesenchyme 1
Asrgl1	0.353621222006474	-0.0689533076698416	0.236	0.25	1	0.559610414716257	Undifferentiated mesenchyme 1
Sall3	0.357547265828436	0.0620128804942782	0.188	0.168	1	0.564946282218668	Undifferentiated mesenchyme 1
Mthfd2	0.357773301653673	-0.0554581882856824	0.603	0.624	1	0.564946282218668	Undifferentiated mesenchyme 1
Camk2d	0.359953243634467	-0.0351146283561346	0.067	0.08	1	0.567404911543899	Undifferentiated mesenchyme 1
Fbxo9	0.360114028804449	-0.0317215720907627	0.296	0.261	1	0.567404911543899	Undifferentiated mesenchyme 1
Mkx	0.36356392275941	-0.0384625102718535	0.125	0.142	1	0.572218000169158	Undifferentiated mesenchyme 1
Emid2	0.365171285354711	-0.0923966219397288	0.639	0.628	1	0.573788555669883	Undifferentiated mesenchyme 1
Zfp507	0.365354315143392	0.00697081197734395	0.398	0.358	1	0.573788555669883	Undifferentiated mesenchyme 1
Pcdh17	0.365978121751396	-0.00226430151311528	0.03	0.022	1	0.574145525781172	Undifferentiated mesenchyme 1
Prkcdbp	0.369147505014482	0.0122953863828857	0.061	0.049	1	0.577969855730897	Undifferentiated mesenchyme 1
Cmtm3	0.369214168888867	-0.0164374115288076	0.322	0.288	1	0.577969855730897	Undifferentiated mesenchyme 1
Vash1	0.369697946463901	0.015874058729084	0.164	0.144	1	0.578102188423033	Undifferentiated mesenchyme 1
Serinc3	0.370794266696637	-0.0373427211784582	0.339	0.354	1	0.579191044419343	Undifferentiated mesenchyme 1
Tmod3	0.371356081503637	-0.101798007322435	0.53	0.515	1	0.579443540966882	Undifferentiated mesenchyme 1
Airn	0.372916837272824	-0.0484679865990168	0.094	0.106	1	0.58110596897263	Undifferentiated mesenchyme 1
Zhx1	0.373224137530764	-0.0502730047721116	0.198	0.215	1	0.58110596897263	Undifferentiated mesenchyme 1
Tbx15	0.375716814125042	-0.0750146258877886	0.529	0.527	1	0.584135227142793	Undifferentiated mesenchyme 1
Hjurp	0.375976541227268	0.0221835107473343	0.701	0.659	1	0.584135227142793	Undifferentiated mesenchyme 1
Mettl9	0.376499772224692	-0.0335171000938264	0.939	0.951	1	0.584321189904988	Undifferentiated mesenchyme 1
Nbea	0.378158636925846	-0.0365828442362875	0.324	0.338	1	0.585339604051262	Undifferentiated mesenchyme 1
Sub1	0.378313468399096	-0.0526084682497179	0.941	0.96	1	0.585339604051262	Undifferentiated mesenchyme 1
BC006965	0.378772934389525	0.00693126984553563	0.005	0.002	1	0.585339604051262	Undifferentiated mesenchyme 1
Fermt1	0.378772934389525	0.00928229823197372	0.005	0.002	1	0.585339604051262	Undifferentiated mesenchyme 1
Dlx1	0.379783270070062	0.0101464603540182	0.005	0.002	1	0.58627523993758	Undifferentiated mesenchyme 1
Wnt3	0.380289058661668	0.0055645072031126	0.005	0.002	1	0.586430838063999	Undifferentiated mesenchyme 1
Npat	0.381201793117103	-0.109713009371106	0.407	0.416	1	0.587087469616669	Undifferentiated mesenchyme 1
Fam150b	0.381808906230248	0.00177467308405998	0.005	0.002	1	0.587087469616669	Undifferentiated mesenchyme 1
Ldb2	0.381931212968855	0.0311195423241557	0.148	0.168	1	0.587087469616669	Undifferentiated mesenchyme 1
Suv420h1	0.382603002985577	-0.0481699715591455	0.418	0.423	1	0.587496445729708	Undifferentiated mesenchyme 1
Atad5	0.383506816041027	-0.0459029558908508	0.586	0.586	1	0.588260455113778	Undifferentiated mesenchyme 1
Ctsz	0.386609965790543	0.0280670772392007	0.421	0.392	1	0.592392836470589	Undifferentiated mesenchyme 1
Pogk	0.388181755820004	0.00129863287085108	0.562	0.535	1	0.593835315829329	Undifferentiated mesenchyme 1
Wnt4	0.389287775924283	0.0132657133557277	0.02	0.013	1	0.593835315829329	Undifferentiated mesenchyme 1
Gata2	0.389698062490217	0.0136900331944321	0.014	0.009	1	0.593835315829329	Undifferentiated mesenchyme 1
Tnfrsf19	0.389722165639697	-0.070259196384376	0.239	0.25	1	0.593835315829329	Undifferentiated mesenchyme 1
Synpo2l	0.38989394337187	-0.0064743791631727	0.009	0.013	1	0.593835315829329	Undifferentiated mesenchyme 1
Mtss1	0.390110290089739	0.00813455718597578	0.446	0.4	1	0.593835315829329	Undifferentiated mesenchyme 1
Ror1	0.390626690037319	0.0227957473792522	0.03	0.022	1	0.593835315829329	Undifferentiated mesenchyme 1
Rnf150	0.391646943359928	-0.029392482409235	0.109	0.124	1	0.593835315829329	Undifferentiated mesenchyme 1
Vgll4	0.391852392691572	-0.0739600413772314	0.44	0.44	1	0.593835315829329	Undifferentiated mesenchyme 1
Zfhx3	0.392059921873349	0.0454719701152015	0.776	0.752	1	0.593835315829329	Undifferentiated mesenchyme 1
Fam181b	0.392418957818049	0.0526280462661202	0.152	0.135	1	0.593835315829329	Undifferentiated mesenchyme 1
Nktr	0.39247265003361	0.0145387626453672	0.767	0.715	1	0.593835315829329	Undifferentiated mesenchyme 1
Lef1	0.393234403219676	0.063661669928998	0.72	0.695	1	0.594366822403017	Undifferentiated mesenchyme 1
Fndc3a	0.394905105193485	-0.0459880175655314	0.463	0.478	1	0.596269647883384	Undifferentiated mesenchyme 1
Hba-x	0.396261854442791	-0.122256391326999	0.014	0.009	1	0.59686988651259	Undifferentiated mesenchyme 1
Cdca5	0.396951442304265	0.0315414068335713	0.448	0.416	1	0.59686988651259	Undifferentiated mesenchyme 1
Irx5	0.397258580414993	0.00999690467491784	0.035	0.027	1	0.59686988651259	Undifferentiated mesenchyme 1
Mecom	0.397279653599163	-0.0895321458732585	0.879	0.83	1	0.59686988651259	Undifferentiated mesenchyme 1
Chd6	0.397363653727995	-0.0402624462718475	0.69	0.686	1	0.59686988651259	Undifferentiated mesenchyme 1
Plagl1	0.398967945872024	-0.0183175020178307	0.034	0.042	1	0.597829699560291	Undifferentiated mesenchyme 1
Myo10	0.399894529063854	-0.107383019268145	0.547	0.533	1	0.597829699560291	Undifferentiated mesenchyme 1
Daam2	0.399977977278916	-0.129187198010395	0.328	0.332	1	0.597829699560291	Undifferentiated mesenchyme 1
Mars	0.400736516499031	0.0284304296543099	0.652	0.635	1	0.597829699560291	Undifferentiated mesenchyme 1
Bhlha9	0.40089270598967	0.00262277373336954	0.002	0	1	0.597829699560291	Undifferentiated mesenchyme 1
Matn1	0.40089270598967	0.00330378830353696	0.002	0	1	0.597829699560291	Undifferentiated mesenchyme 1
Myl4	0.40089270598967	0.00269558174182518	0.002	0	1	0.597829699560291	Undifferentiated mesenchyme 1
Sash1	0.402173249821753	0.00325579581515101	0.349	0.316	1	0.59912228985792	Undifferentiated mesenchyme 1
Fzd1	0.403195439305789	0.0158627436676646	0.365	0.332	1	0.60002774523616	Undifferentiated mesenchyme 1
Lipa	0.405262870535953	-0.0484703806496748	0.195	0.21	1	0.602485253117104	Undifferentiated mesenchyme 1
Limch1	0.407194687372454	-0.0377548678160959	0.109	0.122	1	0.603712750377502	Undifferentiated mesenchyme 1
Pxn	0.407493335831721	-0.0102061897882824	0.29	0.261	1	0.603712750377502	Undifferentiated mesenchyme 1
Palld	0.407897036599816	-0.0628214096872031	0.351	0.367	1	0.603712750377502	Undifferentiated mesenchyme 1
Fam46a	0.408053985157399	-0.00532523421350754	0.018	0.024	1	0.603712750377502	Undifferentiated mesenchyme 1
Mphosph10	0.408173192416833	0.010530026005704	0.627	0.584	1	0.603712750377502	Undifferentiated mesenchyme 1
Olfml3	0.408644019743021	0.0252841184294388	0.242	0.219	1	0.603766887967929	Undifferentiated mesenchyme 1
Flrt2	0.409221318809982	-0.0484266650497091	0.163	0.177	1	0.603766887967929	Undifferentiated mesenchyme 1
Tspan13	0.409696473811661	0.0254912365567201	0.294	0.27	1	0.603766887967929	Undifferentiated mesenchyme 1
Synrg	0.409877659442316	0.0451403116561317	0.157	0.142	1	0.603766887967929	Undifferentiated mesenchyme 1
Hspb1	0.410619883712863	-0.0295336525720269	0.028	0.035	1	0.604245519935188	Undifferentiated mesenchyme 1
Clmn	0.411228284430716	0.0572016655088363	0.199	0.179	1	0.604526452645357	Undifferentiated mesenchyme 1
St3gal1	0.413000284840951	0.0216995351940553	0.102	0.088	1	0.606134672628372	Undifferentiated mesenchyme 1
Bag4	0.413461356852949	0.020723495272496	0.335	0.305	1	0.606134672628372	Undifferentiated mesenchyme 1
Plxnd1	0.413766777362163	-0.0040119776850111	0.034	0.042	1	0.606134672628372	Undifferentiated mesenchyme 1
Gtf2f2	0.41399667902587	-0.0603350305018491	0.586	0.566	1	0.606134672628372	Undifferentiated mesenchyme 1
Arhgap21	0.416164127548877	0.00817737068098501	0.363	0.332	1	0.608692582515934	Undifferentiated mesenchyme 1
Sipa1l1	0.417033132458852	-0.0336848100516589	0.308	0.323	1	0.609348108779433	Undifferentiated mesenchyme 1
Mpped2	0.417628517114063	0.00242321545302882	0.412	0.372	1	0.609602916110043	Undifferentiated mesenchyme 1
Fam149a	0.418438873693989	0.0261147262488682	0.199	0.179	1	0.61017068389617	Undifferentiated mesenchyme 1
Snn	0.420568579508992	0.0118976366696597	0.387	0.35	1	0.612066462868255	Undifferentiated mesenchyme 1
Tiam1	0.420984462698781	-0.0677252294564488	0.388	0.389	1	0.612066462868255	Undifferentiated mesenchyme 1
Fcer1g	0.421007042138662	-0.0318722245309256	0.016	0.022	1	0.612066462868255	Undifferentiated mesenchyme 1
Pcolce2	0.42211675616731	0.0184080146240079	0.167	0.148	1	0.612867247571036	Undifferentiated mesenchyme 1
Tmem176a	0.422404359859043	-0.0216447771556928	0.194	0.17	1	0.612867247571036	Undifferentiated mesenchyme 1
Angptl1	0.423778822278069	0.0102320354968831	0.011	0.007	1	0.614245980639283	Undifferentiated mesenchyme 1
Cep350	0.425480673519544	-0.00454556241806592	0.442	0.4	1	0.615572965165442	Undifferentiated mesenchyme 1
Zfp521	0.425544570532188	-0.0655352102562596	0.391	0.396	1	0.615572965165442	Undifferentiated mesenchyme 1
Npr3	0.427502130795616	0.00292261456140653	0.011	0.007	1	0.61778751037131	Undifferentiated mesenchyme 1
Ndn	0.429596543053004	-0.0774511010258905	0.635	0.608	1	0.620195208714606	Undifferentiated mesenchyme 1
Filip1l	0.431644721683145	-0.0151645939628611	0.285	0.254	1	0.622531431272106	Undifferentiated mesenchyme 1
Zfyve16	0.433304629926821	0.00587547780714914	0.199	0.177	1	0.624303586203022	Undifferentiated mesenchyme 1
Gfra1	0.434795891326089	-0.015086901818794	0.024	0.031	1	0.625718914623571	Undifferentiated mesenchyme 1
Dab1	0.435151206509624	0.0409820769602276	0.053	0.044	1	0.625718914623571	Undifferentiated mesenchyme 1
Jub	0.438473358228325	0.0622259792465696	0.319	0.299	1	0.629870459042276	Undifferentiated mesenchyme 1
Prkar2a	0.439282361712284	0.0134374115938913	0.443	0.407	1	0.630407195004348	Undifferentiated mesenchyme 1
Cryab	0.441698655529829	-0.0031212223563773	0.001	0.002	1	0.632689709661332	Undifferentiated mesenchyme 1
Ppargc1a	0.441746751704148	-0.0131493212900689	0.02	0.027	1	0.632689709661332	Undifferentiated mesenchyme 1
Cdt1	0.44229515917257	0.0271659175886263	0.644	0.619	1	0.632849200080911	Undifferentiated mesenchyme 1
D730040F13Rik	0.443160437932488	-0.0387919899335968	0.468	0.476	1	0.633461317005175	Undifferentiated mesenchyme 1
Bfar	0.449614851903424	0.0277455478292423	0.353	0.33	1	0.642053555775304	Undifferentiated mesenchyme 1
Tubb2a	0.452814166998418	-0.0281674694015267	0.145	0.157	1	0.645516086259906	Undifferentiated mesenchyme 1
Igsf10	0.452931176547006	-0.105298359342955	0.26	0.265	1	0.645516086259906	Undifferentiated mesenchyme 1
Aplp2	0.454608885300581	0.0290284999300601	0.661	0.622	1	0.646973141018555	Undifferentiated mesenchyme 1
Fras1	0.454847139196747	-0.0249173493139918	0.099	0.111	1	0.646973141018555	Undifferentiated mesenchyme 1
Nrtn	0.455333264889489	0.0128355892403104	0.09	0.077	1	0.647029016251207	Undifferentiated mesenchyme 1
Kcne1l	0.458729361247567	0.0222587300075933	0.034	0.027	1	0.650558375302279	Undifferentiated mesenchyme 1
Laptm4b	0.459007709947172	-0.0396913444041354	0.593	0.602	1	0.650558375302279	Undifferentiated mesenchyme 1
Lmod3	0.459636359602462	-0.0158010254280459	0.004	0.007	1	0.650558375302279	Undifferentiated mesenchyme 1
Lmx1b	0.459814856733981	-0.0849277902733994	0.369	0.381	1	0.650558375302279	Undifferentiated mesenchyme 1
Shisa3	0.460063381429236	0.0094177538561695	0.046	0.038	1	0.650558375302279	Undifferentiated mesenchyme 1
Tead3	0.46088981112963	-0.0968919651375654	0.166	0.175	1	0.651091167332394	Undifferentiated mesenchyme 1
Nudcd2	0.4623899346103	-0.0620744683377181	0.837	0.801	1	0.651325508198566	Undifferentiated mesenchyme 1
Foxp2	0.462401175397939	0.0345304190545954	0.045	0.038	1	0.651325508198566	Undifferentiated mesenchyme 1
Parm1	0.462405125986274	-0.00273805702566374	0.039	0.031	1	0.651325508198566	Undifferentiated mesenchyme 1
Macf1	0.466349462085683	-0.0578210851552774	0.826	0.816	1	0.656242974829999	Undifferentiated mesenchyme 1
Hook3	0.467834457948872	-0.0953849642820129	0.489	0.485	1	0.657693490398026	Undifferentiated mesenchyme 1
Nrip1	0.468370653242082	-0.0105082976635573	0.397	0.369	1	0.657808638113031	Undifferentiated mesenchyme 1
Eya2	0.470479401583348	-0.00392649814827113	0.015	0.02	1	0.659142902311016	Undifferentiated mesenchyme 1
Gemin5	0.470601884025341	0.0195957995479545	0.479	0.44	1	0.659142902311016	Undifferentiated mesenchyme 1
Nbl1	0.47068629902596	0.00450423126385768	0.22	0.204	1	0.659142902311016	Undifferentiated mesenchyme 1
Lhfp	0.472668081342484	0.0271551624427487	0.124	0.111	1	0.661278629742914	Undifferentiated mesenchyme 1
Syne2	0.473364549650198	-0.0530084069820433	0.744	0.746	1	0.66161377209796	Undifferentiated mesenchyme 1
Rnf220	0.473920170078954	0.0651332402001683	0.807	0.779	1	0.661751597178713	Undifferentiated mesenchyme 1
Emx2	0.474669939284337	0.0113282958791222	0.023	0.018	1	0.662159992373525	Undifferentiated mesenchyme 1
Tnnt2	0.475175649728169	0.00544246407422568	0.005	0.002	1	0.662227469496043	Undifferentiated mesenchyme 1
Uchl1	0.476107416800574	-0.0129231945024342	0.209	0.226	1	0.662888018776184	Undifferentiated mesenchyme 1
Cep192	0.477007836925678	-0.0668962773460422	0.401	0.398	1	0.663503696319291	Undifferentiated mesenchyme 1
Acan	0.477642369850009	0.00194922182696248	0.005	0.002	1	0.663748705895215	Undifferentiated mesenchyme 1
Ikbip	0.479313098937578	-0.0776286211028127	0.194	0.204	1	0.665431799867318	Undifferentiated mesenchyme 1
Pf4	0.480160776201662	-0.00335673982793222	0.002	0.004	1	0.665968179052081	Undifferentiated mesenchyme 1
Pknox2	0.480619300489934	0.0240126352570677	0.072	0.084	1	0.665968179052081	Undifferentiated mesenchyme 1
Cyth3	0.482135524148887	-0.0026272177003378	0.41	0.378	1	0.667174074580892	Undifferentiated mesenchyme 1
Pik3r1	0.482679356517785	0.0205308181029257	0.05	0.042	1	0.667174074580892	Undifferentiated mesenchyme 1
Anxa6	0.482871844033684	0.00417716781149113	0.293	0.268	1	0.667174074580892	Undifferentiated mesenchyme 1
Acsl3	0.48398498143977	-0.0836158316146489	0.514	0.507	1	0.668074597831064	Undifferentiated mesenchyme 1
Mbd4	0.487298610789372	-0.00475628674925921	0.317	0.285	1	0.672007988974296	Undifferentiated mesenchyme 1
Nudt4	0.491340414092441	0.0487120744572522	0.56	0.531	1	0.676937126171127	Undifferentiated mesenchyme 1
Nfib	0.492989772164302	0.00966252047282001	0.507	0.538	1	0.677983762875806	Undifferentiated mesenchyme 1
A730020E08Rik	0.493036534743248	-0.0411248857616455	0.038	0.044	1	0.677983762875806	Undifferentiated mesenchyme 1
Cpe	0.494120380041393	-0.0133729260798809	0.363	0.327	1	0.678829516413602	Undifferentiated mesenchyme 1
Agrn	0.49546638170698	0.0188869462239035	0.502	0.471	1	0.679875427515002	Undifferentiated mesenchyme 1
Pwwp2a	0.496136688482123	-0.113135782434768	0.523	0.509	1	0.679875427515002	Undifferentiated mesenchyme 1
Svil	0.496290280996794	-0.00363420066349945	0.202	0.184	1	0.679875427515002	Undifferentiated mesenchyme 1
Zbtb20	0.497456271960577	0.0118937606722156	0.098	0.086	1	0.680828621738106	Undifferentiated mesenchyme 1
Pink1	0.503813499680471	0.0452459985470937	0.29	0.268	1	0.688878137429011	Undifferentiated mesenchyme 1
Perp	0.504628810032696	-0.00430829989116091	0.013	0.018	1	0.688938659853721	Undifferentiated mesenchyme 1
Cap2	0.504809335707733	0.0100566356035354	0.077	0.066	1	0.688938659853721	Undifferentiated mesenchyme 1
Lox	0.505360167626005	-0.0026147185767801	0.01	0.007	1	0.689040981847886	Undifferentiated mesenchyme 1
Tanc1	0.507165914960447	-0.0490276959053351	0.59	0.566	1	0.690852535148379	Undifferentiated mesenchyme 1
Iqgap3	0.507730768184474	0.078498015442967	0.272	0.261	1	0.690857029296984	Undifferentiated mesenchyme 1
Rev3l	0.5081234366031	-0.0370432820268556	0.317	0.323	1	0.690857029296984	Undifferentiated mesenchyme 1
Spats2l	0.508700838696257	-0.00288192377939805	0.126	0.113	1	0.690993259317243	Undifferentiated mesenchyme 1
Zfp644	0.510069251010202	-0.0661786894378302	0.63	0.615	1	0.692202694904191	Undifferentiated mesenchyme 1
Appl2	0.510941244792082	-0.0104247866334977	0.183	0.166	1	0.692325134733073	Undifferentiated mesenchyme 1
Wisp1	0.511115724467994	0.00412088092992346	0.039	0.046	1	0.692325134733073	Undifferentiated mesenchyme 1
Foxp1	0.511663927911016	-0.00365771574437446	0.219	0.199	1	0.692419969733787	Undifferentiated mesenchyme 1
Scd2	0.513318668113581	0.0125876117094532	0.969	0.978	1	0.693526839081589	Undifferentiated mesenchyme 1
Ebf3	0.513852898229306	0.0779697541344417	0.243	0.23	1	0.693526839081589	Undifferentiated mesenchyme 1
Col25a1	0.513918714319437	0.0374121317221704	0.069	0.06	1	0.693526839081589	Undifferentiated mesenchyme 1
D14Abb1e	0.515126334300653	-0.0827081104789329	0.324	0.325	1	0.694454592782788	Undifferentiated mesenchyme 1
Tagln2	0.515565391741366	-0.0671234502183189	0.356	0.361	1	0.694454592782788	Undifferentiated mesenchyme 1
Cdca7	0.516635671483448	0.0519233388800542	0.848	0.825	1	0.695249490992596	Undifferentiated mesenchyme 1
Sorbs2	0.517351970142342	0.0314621559301958	0.078	0.069	1	0.695497966362727	Undifferentiated mesenchyme 1
Slc25a5	0.517780944571146	-0.0445202309448054	0.935	0.92	1	0.695497966362727	Undifferentiated mesenchyme 1
Jhdm1d	0.519528974546376	-0.0520433536977346	0.411	0.414	1	0.697194906697401	Undifferentiated mesenchyme 1
Unc5c	0.520007250851653	-0.0625359028955275	0.27	0.279	1	0.697194906697401	Undifferentiated mesenchyme 1
Reep5	0.521007181253366	0.0204790017918614	0.398	0.372	1	0.697889360272779	Undifferentiated mesenchyme 1
Zfp62	0.523432622105841	-0.0473457994707424	0.376	0.381	1	0.699897234394395	Undifferentiated mesenchyme 1
Sfrp2	0.523472862464869	0.0659420875040948	0.381	0.363	1	0.699897234394395	Undifferentiated mesenchyme 1
Dbf4	0.524455557013277	-0.0661160236561693	0.581	0.58	1	0.70056424958969	Undifferentiated mesenchyme 1
Gng2	0.525173792449494	-0.0739650008212867	0.504	0.5	1	0.700877098126145	Undifferentiated mesenchyme 1
Osbpl5	0.526555831115789	0.00103344746161382	0.095	0.084	1	0.701704626273131	Undifferentiated mesenchyme 1
Fzd10	0.526763072347302	-0.0387270520576271	0.296	0.268	1	0.701704626273131	Undifferentiated mesenchyme 1
Jak1	0.52849761680997	0.0164157340822799	0.57	0.538	1	0.703368151783857	Undifferentiated mesenchyme 1
Pcp4l1	0.530137342259522	0.0111362075503906	0.013	0.009	1	0.704750107370493	Undifferentiated mesenchyme 1
Lgmn	0.530509404028893	0.0104006883860131	0.201	0.184	1	0.704750107370493	Undifferentiated mesenchyme 1
Scd1	0.533768999061776	0.00874807161902913	0.371	0.345	1	0.708347461463661	Undifferentiated mesenchyme 1
Mme	0.53419573751265	-0.0469211154011125	0.102	0.111	1	0.708347461463661	Undifferentiated mesenchyme 1
Prkar2b	0.536827626239522	0.0161484574104116	0.314	0.288	1	0.710890051759367	Undifferentiated mesenchyme 1
Amotl2	0.537095108166262	-0.0887527076769996	0.382	0.383	1	0.710890051759367	Undifferentiated mesenchyme 1
Gusb	0.538208055041173	-0.0458179646720004	0.392	0.394	1	0.711341404179894	Undifferentiated mesenchyme 1
Des	0.538696683950625	0.00158692450918637	0.013	0.009	1	0.711341404179894	Undifferentiated mesenchyme 1
Fam190a	0.538909889768884	-0.0259398061665717	0.042	0.049	1	0.711341404179894	Undifferentiated mesenchyme 1
Gng11	0.543751753773756	0.0372178014652768	0.12	0.108	1	0.717078815541347	Undifferentiated mesenchyme 1
Lcp1	0.544716384760414	0.0079995763923938	0.007	0.004	1	0.717697293114721	Undifferentiated mesenchyme 1
Chst15	0.545892685183311	-0.0065998113554582	0.1	0.088	1	0.718593280132213	Undifferentiated mesenchyme 1
Calb2	0.547890613211638	0.00934302214555841	0.007	0.004	1	0.72015105535303	Undifferentiated mesenchyme 1
Pitpnc1	0.548373385790471	0.0286585456779306	0.335	0.316	1	0.72015105535303	Undifferentiated mesenchyme 1
Hspa12a	0.548568103628724	0.0135559957378387	0.027	0.022	1	0.72015105535303	Undifferentiated mesenchyme 1
Sdpr	0.549481148925359	-0.00306654439402827	0.007	0.004	1	0.720189755204862	Undifferentiated mesenchyme 1
Rnf149	0.550723375445886	-0.0826660100464869	0.464	0.449	1	0.720189755204862	Undifferentiated mesenchyme 1
Pgm5	0.551174457093144	0.000798081726379518	0.05	0.058	1	0.720189755204862	Undifferentiated mesenchyme 1
Fgd4	0.552179747673563	-0.0487338443533668	0.076	0.084	1	0.720189755204862	Undifferentiated mesenchyme 1
Fgfrl1	0.552490507981002	-0.0657398067129993	0.28	0.288	1	0.720189755204862	Undifferentiated mesenchyme 1
C1qa	0.553073900405944	0.000932998545540535	0.001	0	1	0.720189755204862	Undifferentiated mesenchyme 1
Fcgr3	0.553073900405944	0.00205690296620505	0.001	0	1	0.720189755204862	Undifferentiated mesenchyme 1
Ambn	0.553073900405944	0.000912469708509538	0.001	0	1	0.720189755204862	Undifferentiated mesenchyme 1
Krt15	0.553073900405944	0.000851573679983551	0.001	0	1	0.720189755204862	Undifferentiated mesenchyme 1
A930038C07Rik	0.55715217618745	-0.0268949601039764	0.038	0.031	1	0.72468237146817	Undifferentiated mesenchyme 1
Ets1	0.557524973629518	-0.100980508626092	0.249	0.254	1	0.72468237146817	Undifferentiated mesenchyme 1
Pask	0.559476380748127	-0.0204927956203813	0.357	0.327	1	0.725046020007492	Undifferentiated mesenchyme 1
Prr5l	0.55963087664507	-0.0854255638446481	0.315	0.321	1	0.725046020007492	Undifferentiated mesenchyme 1
Meg3	0.559689926111289	-0.0594880741019597	0.285	0.292	1	0.725046020007492	Undifferentiated mesenchyme 1
Col12a1	0.559892630705857	-0.00158500988578568	0.03	0.024	1	0.725046020007492	Undifferentiated mesenchyme 1
Chrdl1	0.560619998395469	-0.0375437624043906	0.061	0.069	1	0.725046020007492	Undifferentiated mesenchyme 1
Timp2	0.561150683442896	0.0060977874123016	0.654	0.617	1	0.725046020007492	Undifferentiated mesenchyme 1
Ttn	0.561309798638397	-0.127166936675365	0.038	0.044	1	0.725046020007492	Undifferentiated mesenchyme 1
Myo5a	0.561981926435916	-0.0547762436363339	0.521	0.509	1	0.725267227699828	Undifferentiated mesenchyme 1
Zim1	0.56366285623755	0.00891695523578088	0.017	0.013	1	0.726788794151355	Undifferentiated mesenchyme 1
Frem1	0.564464233589117	-0.0816637631635369	0.278	0.281	1	0.72717456426783	Undifferentiated mesenchyme 1
Nde1	0.565615036491136	0.0144617164776493	0.729	0.715	1	0.728009398079258	Undifferentiated mesenchyme 1
Spry1	0.567941215840043	-0.0885257694388712	0.464	0.416	1	0.729762053899472	Undifferentiated mesenchyme 1
Basp1	0.567984692503249	-0.00345776722527447	0.978	0.969	1	0.729762053899472	Undifferentiated mesenchyme 1
Efna5	0.568931279390301	0.021062802106241	0.218	0.206	1	0.730330223898188	Undifferentiated mesenchyme 1
Ncoa2	0.569930294434095	0.0131330130274274	0.292	0.279	1	0.730555963476945	Undifferentiated mesenchyme 1
Cntln	0.570116186967505	-0.0802391765748893	0.269	0.27	1	0.730555963476945	Undifferentiated mesenchyme 1
Col1a1	0.571153427492507	0.0318301103852614	0.529	0.498	1	0.731237986745491	Undifferentiated mesenchyme 1
N4bp2	0.574621349433202	-0.040294251275284	0.668	0.675	1	0.735028015882753	Undifferentiated mesenchyme 1
Pcolce	0.577362205129492	0.00539601650561816	0.683	0.626	1	0.737882147420568	Undifferentiated mesenchyme 1
Khdrbs3	0.579352285369756	0.00482538691068191	0.257	0.241	1	0.739772583082369	Undifferentiated mesenchyme 1
Csda	0.582250317945472	0.000369232538993014	0.896	0.869	1	0.742818026770963	Undifferentiated mesenchyme 1
Tank	0.583065248824	-0.0534019659201953	0.239	0.25	1	0.743202887585521	Undifferentiated mesenchyme 1
Acp2	0.586017665807658	0.0236868937330847	0.327	0.308	1	0.745718374293511	Undifferentiated mesenchyme 1
Tmsb4x	0.586068722338409	-0.0116858332645193	0.729	0.701	1	0.745718374293511	Undifferentiated mesenchyme 1
Jam3	0.587587778241077	-0.047370075263012	0.587	0.588	1	0.746994822557577	Undifferentiated mesenchyme 1
Col15a1	0.588196616617977	0.00424167155271205	0.009	0.007	1	0.747112895493711	Undifferentiated mesenchyme 1
Cacna1g	0.589041622887198	-0.003396294158996	0.367	0.378	1	0.747530473217058	Undifferentiated mesenchyme 1
Col23a1	0.589853992760283	-0.130235556417324	0.299	0.294	1	0.747905938280989	Undifferentiated mesenchyme 1
Islr	0.590824914560287	-0.0102517636056785	0.28	0.294	1	0.748452994183311	Undifferentiated mesenchyme 1
Dzip1	0.59131921639897	-0.00884293317368534	0.292	0.268	1	0.748452994183311	Undifferentiated mesenchyme 1
Pmepa1	0.593091448620962	-0.00982264031705377	0.163	0.153	1	0.750040539391399	Undifferentiated mesenchyme 1
Arid4a	0.596045786205236	0.00633294532069961	0.401	0.374	1	0.751894444566898	Undifferentiated mesenchyme 1
Esrp1	0.59635902480743	0.00492567282300793	0.004	0.002	1	0.751894444566898	Undifferentiated mesenchyme 1
B4galt6	0.596701834582477	0.024554323789614	0.335	0.327	1	0.751894444566898	Undifferentiated mesenchyme 1
Flt1	0.597105003698399	0.00324235929366788	0.004	0.002	1	0.751894444566898	Undifferentiated mesenchyme 1
Klf13	0.59715373705244	-0.0152957086825342	0.367	0.343	1	0.751894444566898	Undifferentiated mesenchyme 1
Elf1	0.598291044455457	0.0277245563890087	0.129	0.119	1	0.752671965570376	Undifferentiated mesenchyme 1
Pola1	0.600330179875601	0.011978852939435	0.437	0.414	1	0.75458168442697	Undifferentiated mesenchyme 1
Eea1	0.602885002773082	-0.0454064997862629	0.197	0.204	1	0.756833361961915	Undifferentiated mesenchyme 1
Hprt	0.603166919685118	0.0665877841889342	0.459	0.449	1	0.756833361961915	Undifferentiated mesenchyme 1
Mef2c	0.603808166815387	-0.0211018853039721	0.071	0.077	1	0.756982013462061	Undifferentiated mesenchyme 1
Rangap1	0.607159641570449	0.0227214303563263	0.856	0.834	1	0.760525225773365	Undifferentiated mesenchyme 1
Lmo2	0.608288180545003	-0.0810890470544703	0.4	0.392	1	0.761280281269805	Undifferentiated mesenchyme 1
Senp7	0.612745560550123	-0.0491713416101369	0.275	0.283	1	0.765924007407659	Undifferentiated mesenchyme 1
Zcchc24	0.613654039083371	0.0202306405056966	0.196	0.186	1	0.765924007407659	Undifferentiated mesenchyme 1
Add3	0.613845978445354	-0.0338600985374009	0.579	0.577	1	0.765924007407659	Undifferentiated mesenchyme 1
Akap2	0.614114483839981	-0.0174549198167405	0.428	0.403	1	0.765924007407659	Undifferentiated mesenchyme 1
Mum1l1	0.615986976431145	-0.0681122406394491	0.286	0.285	1	0.767598228805764	Undifferentiated mesenchyme 1
Zfp532	0.616785460527529	-0.0326805486075341	0.561	0.549	1	0.767932370459039	Undifferentiated mesenchyme 1
Hsp90b1	0.618167531476876	0.00836349080596577	0.96	0.971	1	0.768461471299254	Undifferentiated mesenchyme 1
Trp63	0.618271832916873	-0.0122584541795102	0.005	0.007	1	0.768461471299254	Undifferentiated mesenchyme 1
Ugp2	0.621773357079434	-0.00670641592953669	0.361	0.33	1	0.771761358357635	Undifferentiated mesenchyme 1
Mrc1	0.621992752212265	0.000434637500305327	0.005	0.007	1	0.771761358357635	Undifferentiated mesenchyme 1
Wnt7b	0.622613849243491	0.00012308165836384	0.005	0.007	1	0.77187059392515	Undifferentiated mesenchyme 1
Cd93	0.623235214969324	-0.00212069201999057	0.005	0.007	1	0.771979975428213	Undifferentiated mesenchyme 1
Lxn	0.62586789238065	-0.0231205389858928	0.511	0.476	1	0.77426410462515	Undifferentiated mesenchyme 1
Cenph	0.626148664721029	0.0011795642164425	0.621	0.58	1	0.77426410462515	Undifferentiated mesenchyme 1
Ryr1	0.6287814917637	-0.0170616765098716	0.048	0.053	1	0.775662371967551	Undifferentiated mesenchyme 1
Tmem100	0.628811573810921	-0.0105099949433144	0.033	0.038	1	0.775662371967551	Undifferentiated mesenchyme 1
Pard3b	0.62892268805037	0.0188784340306016	0.064	0.058	1	0.775662371967551	Undifferentiated mesenchyme 1
Utrn	0.630131158709776	-0.0371427545428203	0.192	0.197	1	0.775662371967551	Undifferentiated mesenchyme 1
Klf6	0.630389559171402	-0.0200047868675837	0.159	0.146	1	0.775662371967551	Undifferentiated mesenchyme 1
Id4	0.630723658825107	0.0384180134672033	0.07	0.064	1	0.775662371967551	Undifferentiated mesenchyme 1
Gypc	0.631029194874154	0.0135501813591572	0.401	0.381	1	0.775662371967551	Undifferentiated mesenchyme 1
Tnik	0.636570149744348	-0.00415833211326637	0.013	0.015	1	0.781809649558792	Undifferentiated mesenchyme 1
Kank1	0.637182048273392	-0.037335081359415	0.241	0.248	1	0.781897971101586	Undifferentiated mesenchyme 1
Col18a1	0.639596027305532	-0.0624219132531382	0.366	0.376	1	0.784195637204412	Undifferentiated mesenchyme 1
Cep170	0.641026872763977	-0.0467968629679346	0.468	0.465	1	0.785285035331843	Undifferentiated mesenchyme 1
Bicc1	0.642698576595312	-0.113189014885623	0.288	0.288	1	0.786319267425984	Undifferentiated mesenchyme 1
Srm	0.642957191044451	-0.0297968870033525	0.836	0.812	1	0.786319267425984	Undifferentiated mesenchyme 1
Myl9	0.645006511076158	-0.015964654740774	0.095	0.086	1	0.787646361203524	Undifferentiated mesenchyme 1
Arxes2	0.645130237836588	-0.0348432328705292	0.36	0.341	1	0.787646361203524	Undifferentiated mesenchyme 1
Ly75	0.649843598651848	0.00611691482012794	0.168	0.157	1	0.792732544943451	Undifferentiated mesenchyme 1
Fndc3b	0.651298811668973	-0.0269318886251202	0.113	0.119	1	0.79383895563693	Undifferentiated mesenchyme 1
Sytl2	0.654564363766054	0.0120547087842868	0.006	0.004	1	0.797148190692385	Undifferentiated mesenchyme 1
Sipa1l2	0.656811342984194	0.0128304553693549	0.185	0.17	1	0.798955822417584	Undifferentiated mesenchyme 1
Nexn	0.657392228281323	0.02003152976021	0.047	0.042	1	0.798955822417584	Undifferentiated mesenchyme 1
Pip4k2a	0.6585649634224	0.020534069802391	0.137	0.128	1	0.798955822417584	Undifferentiated mesenchyme 1
Celf4	0.658588466664279	0.0210444133751849	0.11	0.104	1	0.798955822417584	Undifferentiated mesenchyme 1
Ankrd10	0.658807494452069	-0.0524767437802154	0.755	0.752	1	0.798955822417584	Undifferentiated mesenchyme 1
Plvap	0.659387831405589	0.00612863316490894	0.006	0.004	1	0.798990443410287	Undifferentiated mesenchyme 1
Ggnbp2	0.660780731002859	-0.0245320154792767	0.596	0.577	1	0.799569398877253	Undifferentiated mesenchyme 1
Tgfb3	0.661140678149662	-0.00944045142204478	0.11	0.102	1	0.799569398877253	Undifferentiated mesenchyme 1
Tmem88	0.661522196032423	-0.000615846574212126	0.035	0.04	1	0.799569398877253	Undifferentiated mesenchyme 1
Casd1	0.664217895277685	-0.0197432774659054	0.358	0.367	1	0.802010495560285	Undifferentiated mesenchyme 1
Pdgfa	0.664649581956038	0.0535607203308102	0.131	0.124	1	0.802010495560285	Undifferentiated mesenchyme 1
Tubb6	0.667861170499501	-0.0386240801486444	0.142	0.148	1	0.80521480006934	Undifferentiated mesenchyme 1
Alox5ap	0.669891218767124	0.00349037839778242	0.023	0.02	1	0.806990419945754	Undifferentiated mesenchyme 1
Dlx2	0.671772998988964	0.0123899218609309	0.026	0.022	1	0.808584623886966	Undifferentiated mesenchyme 1
Glipr2	0.674836704563145	-0.0110496297251033	0.28	0.281	1	0.8109313042045	Undifferentiated mesenchyme 1
Nes	0.674842694451949	-0.0345548105810938	0.272	0.277	1	0.8109313042045	Undifferentiated mesenchyme 1
Samd4	0.676371819227162	-0.0228250053207216	0.085	0.091	1	0.810936092458102	Undifferentiated mesenchyme 1
Fam178a	0.676382181485054	-0.0717772185994161	0.547	0.553	1	0.810936092458102	Undifferentiated mesenchyme 1
Sorl1	0.676548269812961	0.00724989132510251	0.047	0.042	1	0.810936092458102	Undifferentiated mesenchyme 1
Hoxd11	0.677086834103484	0.0154786381092096	0.665	0.704	1	0.810936092458102	Undifferentiated mesenchyme 1
Vps4a	0.677677076080286	0.00838834455767434	0.459	0.438	1	0.810972236499383	Undifferentiated mesenchyme 1
Bcl2	0.679536423789507	-0.121821411109151	0.325	0.323	1	0.811982345827373	Undifferentiated mesenchyme 1
Egfr	0.679642681728437	0.00305001210889368	0.028	0.024	1	0.811982345827373	Undifferentiated mesenchyme 1
Gas2	0.681716272295981	-0.0749971473631476	0.248	0.246	1	0.813788262394543	Undifferentiated mesenchyme 1
Hoxa11as	0.685507759540324	-0.0246262313217223	0.961	0.956	1	0.817640227194719	Undifferentiated mesenchyme 1
Fxyd6	0.68616197054049	-0.0197351636693368	0.495	0.46	1	0.817648695548389	Undifferentiated mesenchyme 1
Adamts15	0.686644208416327	-0.00845013834016078	0.026	0.022	1	0.817648695548389	Undifferentiated mesenchyme 1
Bmpr1b	0.687752400540898	-0.00901500136372275	0.04	0.044	1	0.818295378786541	Undifferentiated mesenchyme 1
Lgr5	0.692138727658093	-0.00466419694482592	0.03	0.027	1	0.82212421071999	Undifferentiated mesenchyme 1
Myo9a	0.692621313264697	-0.0210102603776943	0.314	0.294	1	0.82212421071999	Undifferentiated mesenchyme 1
Frem2	0.692673713451926	-0.0056905473977886	0.04	0.035	1	0.82212421071999	Undifferentiated mesenchyme 1
Fyn	0.69324575092456	-0.030232915460114	0.298	0.305	1	0.822129277099724	Undifferentiated mesenchyme 1
Mif	0.697723341376685	-0.0224434514534719	0.915	0.894	1	0.826762191745859	Undifferentiated mesenchyme 1
Cdo1	0.701402353758762	0.020687802437084	0.256	0.246	1	0.829825961210099	Undifferentiated mesenchyme 1
Spnb2	0.70145509428257	0.0120477818338369	0.725	0.719	1	0.829825961210099	Undifferentiated mesenchyme 1
Crabp1	0.702227325881735	0.156808458001777	0.656	0.659	1	0.829873484417017	Undifferentiated mesenchyme 1
Mgp	0.702641499927667	-0.0171048791117015	0.047	0.042	1	0.829873484417017	Undifferentiated mesenchyme 1
Fbn1	0.707607589276027	-0.0662032374381584	0.144	0.148	1	0.834564865547163	Undifferentiated mesenchyme 1
Tcf19	0.70802821328649	-0.00463548495601851	0.408	0.405	1	0.834564865547163	Undifferentiated mesenchyme 1
Zadh2	0.708342693202668	-0.120557094012719	0.407	0.396	1	0.834564865547163	Undifferentiated mesenchyme 1
Mgst1	0.709050659948906	-0.0275747369589932	0.314	0.292	1	0.834719801305704	Undifferentiated mesenchyme 1
Rrbp1	0.710669666929042	-0.0506290740315718	0.737	0.732	1	0.835946123243909	Undifferentiated mesenchyme 1
Clspn	0.711600768131362	-0.0638894735503051	0.616	0.591	1	0.836204627439301	Undifferentiated mesenchyme 1
Lama4	0.712044409967305	-0.0285710651898275	0.117	0.124	1	0.836204627439301	Undifferentiated mesenchyme 1
Gadd45g	0.714221002213424	-0.0478041489499558	0.117	0.122	1	0.837981151236524	Undifferentiated mesenchyme 1
Syt11	0.714714586862643	0.0269471039834693	0.346	0.336	1	0.837981151236524	Undifferentiated mesenchyme 1
Slc43a3	0.715922382356745	-0.0510434472753559	0.435	0.429	1	0.838718130786867	Undifferentiated mesenchyme 1
Col8a1	0.718582262699512	0.0149772601941829	0.016	0.013	1	0.841153691502743	Undifferentiated mesenchyme 1
Mtap2	0.722133127756168	0.000766766645843742	0.164	0.155	1	0.844524560319478	Undifferentiated mesenchyme 1
Bcam	0.722700736415692	-0.0145364316191823	0.013	0.015	1	0.844524560319478	Undifferentiated mesenchyme 1
Cep76	0.723211640052592	-0.00761116403894446	0.27	0.272	1	0.844524560319478	Undifferentiated mesenchyme 1
Arid4b	0.725933992670367	0.0173296932719964	0.718	0.715	1	0.847020484598462	Undifferentiated mesenchyme 1
Rin2	0.727012309573149	0.000409191950487553	0.177	0.168	1	0.84759567170847	Undifferentiated mesenchyme 1
Klhl13	0.728330482380605	-0.0448237159755184	0.171	0.175	1	0.847920788821869	Undifferentiated mesenchyme 1
Hoxa13	0.72846233514807	-0.00221502041111066	0.592	0.569	1	0.847920788821869	Undifferentiated mesenchyme 1
Crip2	0.730290753521608	-0.0114965749689516	0.051	0.055	1	0.849366273975332	Undifferentiated mesenchyme 1
Mylpf	0.734682275519793	-0.00779305323872879	0.026	0.029	1	0.852226837265877	Undifferentiated mesenchyme 1
RP23-313J15.15	0.735237762264744	0.0100100231826461	0.622	0.633	1	0.852226837265877	Undifferentiated mesenchyme 1
Cnksr3	0.735388691591397	-0.0407909710897742	0.169	0.157	1	0.852226837265877	Undifferentiated mesenchyme 1
Ncoa3	0.735551620188977	0.0286313842584939	0.224	0.215	1	0.852226837265877	Undifferentiated mesenchyme 1
Atp2b1	0.735693057032007	-0.0337599753409412	0.516	0.487	1	0.852226837265877	Undifferentiated mesenchyme 1
Rbm24	0.739642551597432	0.00134629294420145	0.023	0.02	1	0.855427484965915	Undifferentiated mesenchyme 1
Syne1	0.740136787019789	0.00149612729814555	0.07	0.075	1	0.855427484965915	Undifferentiated mesenchyme 1
Ncaph	0.740228341617604	0.0165428389209323	0.608	0.6	1	0.855427484965915	Undifferentiated mesenchyme 1
Asf1b	0.740912976803627	-0.0384777408578627	0.398	0.394	1	0.855535877521254	Undifferentiated mesenchyme 1
Nxn	0.74377696239528	0.0224604575152987	0.695	0.699	1	0.858158598843319	Undifferentiated mesenchyme 1
Nr2f2	0.74614449912765	0.152621528274229	0.44	0.425	1	0.859211490027771	Undifferentiated mesenchyme 1
Glis2	0.746367628561117	0.0141345060025169	0.298	0.281	1	0.859211490027771	Undifferentiated mesenchyme 1
Dlg5	0.746469650866668	-0.00854377394707417	0.58	0.546	1	0.859211490027771	Undifferentiated mesenchyme 1
Atp6ap2	0.747907163290422	-0.072232449280587	0.23	0.228	1	0.859648122585135	Undifferentiated mesenchyme 1
Bcl7c	0.748036349763308	-0.0183195062882108	0.347	0.352	1	0.859648122585135	Undifferentiated mesenchyme 1
Hsph1	0.751747540335312	-0.0264518015496913	0.872	0.869	1	0.863227944810096	Undifferentiated mesenchyme 1
Slfn9	0.75279943378159	0.00394424913347746	0.28	0.288	1	0.863750855876183	Undifferentiated mesenchyme 1
Ncam1	0.755391049411232	-0.0366834321493785	0.343	0.338	1	0.865207359483462	Undifferentiated mesenchyme 1
Lpin2	0.755614465636656	-0.0493342763348541	0.507	0.5	1	0.865207359483462	Undifferentiated mesenchyme 1
Cybb	0.75675812185672	0.00116470349347078	0.003	0.002	1	0.865207359483462	Undifferentiated mesenchyme 1
Rftn2	0.756856265964564	-0.0170204603400366	0.262	0.259	1	0.865207359483462	Undifferentiated mesenchyme 1
Bin1	0.757088342705748	0.0135989836454795	0.702	0.675	1	0.865207359483462	Undifferentiated mesenchyme 1
Casq2	0.7576539584427	-0.000670254561677676	0.003	0.002	1	0.865207359483462	Undifferentiated mesenchyme 1
Cachd1	0.75922384100801	-0.0261424888730939	0.616	0.573	1	0.866316880834987	Undifferentiated mesenchyme 1
Zbtb7a	0.76124502341767	0.000338428866320073	0.165	0.155	1	0.867866158630274	Undifferentiated mesenchyme 1
Tspan9	0.761780309129198	0.010784580289794	0.321	0.31	1	0.867866158630274	Undifferentiated mesenchyme 1
Mcm3	0.763576832061752	-0.0376998174418732	0.872	0.863	1	0.869228972347026	Undifferentiated mesenchyme 1
Ttc33	0.764424530977361	-0.0160868826073343	0.172	0.177	1	0.869510385589331	Undifferentiated mesenchyme 1
Cenpn	0.766699138141858	-0.055999051962381	0.428	0.42	1	0.871413149159663	Undifferentiated mesenchyme 1
Phf3	0.768457380361561	-0.0269691241753396	0.558	0.555	1	0.872726499422384	Undifferentiated mesenchyme 1
Ctsl	0.769859252199029	-0.0493901396704475	0.649	0.602	1	0.873633383373193	Undifferentiated mesenchyme 1
Prdx6	0.771023634168411	-0.0179407242955132	0.929	0.927	1	0.874269555423539	Undifferentiated mesenchyme 1
Tns3	0.771749979292069	0.0428702754162895	0.515	0.491	1	0.874408427241718	Undifferentiated mesenchyme 1
Sh3glb1	0.773432689929242	0.00237697923554503	0.658	0.65	1	0.87562981627642	Undifferentiated mesenchyme 1
Tmem106b	0.774125392960094	-0.0138250406401312	0.211	0.201	1	0.875729350786106	Undifferentiated mesenchyme 1
Gria2	0.776433184854665	-0.00570207301661283	0.005	0.007	1	0.877260400841564	Undifferentiated mesenchyme 1
Skil	0.777095401515061	-0.0171012583833947	0.238	0.241	1	0.877260400841564	Undifferentiated mesenchyme 1
C1qc	0.77745521561322	-0.00034352503222567	0.002	0.002	1	0.877260400841564	Undifferentiated mesenchyme 1
Lrrc33	0.777902178646801	0.00708623397705972	0.036	0.033	1	0.877260400841564	Undifferentiated mesenchyme 1
Tanc2	0.778681530418123	-0.00584228490545619	0.127	0.131	1	0.877455919101511	Undifferentiated mesenchyme 1
Nfya	0.780471275693498	-0.0345874686862967	0.441	0.431	1	0.878270531402118	Undifferentiated mesenchyme 1
Hipk3	0.780617523421634	-0.0289306081681599	0.152	0.157	1	0.878270531402118	Undifferentiated mesenchyme 1
Tfg	0.783218482292265	-0.0481729296824449	0.754	0.754	1	0.880512703695031	Undifferentiated mesenchyme 1
Baz2b	0.78410108371648	-0.000201002722546306	0.638	0.653	1	0.880821077751328	Undifferentiated mesenchyme 1
Dmrt2	0.787649723498785	0.00425379043378025	0.005	0.004	1	0.884121550097861	Undifferentiated mesenchyme 1
S100a16	0.788326031731424	0.00437327812177845	0.005	0.004	1	0.884195270292101	Undifferentiated mesenchyme 1
Ephb1	0.79035591207113	0.00236972300150708	0.005	0.004	1	0.88578588287848	Undifferentiated mesenchyme 1
Gfpt1	0.791451057919486	-0.0455808399931349	0.303	0.303	1	0.886327248157321	Undifferentiated mesenchyme 1
Arhgap24	0.792287396556157	-0.0301571051689644	0.165	0.168	1	0.88657816863471	Undifferentiated mesenchyme 1
B3galtl	0.794549301511746	-0.0570725955892233	0.315	0.312	1	0.888286440405777	Undifferentiated mesenchyme 1
Smoc2	0.795040902462629	-0.00553317123309433	0.048	0.051	1	0.888286440405777	Undifferentiated mesenchyme 1
Ext1	0.795961107408102	-0.0225775767312615	0.669	0.633	1	0.888345733124042	Undifferentiated mesenchyme 1
Arhgdib	0.796320967952353	0.0138867198981512	0.077	0.082	1	0.888345733124042	Undifferentiated mesenchyme 1
Fam189b	0.797585221812561	-0.0232570740140682	0.211	0.212	1	0.889071132551646	Undifferentiated mesenchyme 1
Rarres1	0.799846662758216	-0.0353076659520382	0.02	0.022	1	0.89090612897992	Undifferentiated mesenchyme 1
P4ha1	0.803164262186838	-0.0412823762624959	0.296	0.292	1	0.893913798344767	Undifferentiated mesenchyme 1
Bcas3	0.805595181358497	0.0617967722705161	0.366	0.356	1	0.895299481446642	Undifferentiated mesenchyme 1
Pcp4	0.805697410819433	-0.00179572083496699	0.008	0.007	1	0.895299481446642	Undifferentiated mesenchyme 1
Myh3	0.806264173899462	-0.0143986571778517	0.008	0.007	1	0.895299481446642	Undifferentiated mesenchyme 1
Adk	0.809588051868551	-0.0285166054082668	0.486	0.485	1	0.898301531881734	Undifferentiated mesenchyme 1
Ntrk2	0.81161843340003	-0.00276331764881025	0.017	0.015	1	0.899321357138513	Undifferentiated mesenchyme 1
Sos2	0.811749318908865	0.0075020016612245	0.2	0.19	1	0.899321357138513	Undifferentiated mesenchyme 1
Rcn3	0.814325446452695	-0.0547748603010403	0.58	0.562	1	0.901144502458012	Undifferentiated mesenchyme 1
Fancf	0.814639608920951	-0.0366771049526373	0.154	0.155	1	0.901144502458012	Undifferentiated mesenchyme 1
Sh3rf1	0.816149668650907	-0.0317282381220531	0.056	0.058	1	0.902125740615659	Undifferentiated mesenchyme 1
Ebf1	0.816891587012524	0.00739752870922439	0.272	0.274	1	0.902257069408188	Undifferentiated mesenchyme 1
Rabgap1	0.81851609509444	-0.0320199152698057	0.392	0.385	1	0.903362275683497	Undifferentiated mesenchyme 1
Pdlim7	0.819896878556368	0.00315536979587661	0.642	0.611	1	0.90409005713383	Undifferentiated mesenchyme 1
Spon1	0.820424264553766	-0.00369527431515878	0.015	0.013	1	0.90409005713383	Undifferentiated mesenchyme 1
Leprel2	0.824288570034831	-0.0139291060040577	0.328	0.323	1	0.907657680160027	Undifferentiated mesenchyme 1
Pnrc2	0.82517695628911	-0.0402450504387954	0.665	0.624	1	0.907855984571087	Undifferentiated mesenchyme 1
Lrig3	0.825722604751466	0.00577492441191807	0.375	0.369	1	0.907855984571087	Undifferentiated mesenchyme 1
Tet1	0.829909472680109	-0.0325439225602	0.475	0.451	1	0.911767007921698	Undifferentiated mesenchyme 1
Hoxd8	0.83195945249093	0.00550952102799285	0.098	0.102	1	0.912665591148272	Undifferentiated mesenchyme 1
Fgf10	0.832538111024086	-0.0334802567425682	0.407	0.398	1	0.912665591148272	Undifferentiated mesenchyme 1
Arpp21	0.832618263747837	-0.00258590388244302	0.008	0.009	1	0.912665591148272	Undifferentiated mesenchyme 1
Nuak1	0.833505565161878	-0.0310107244007094	0.089	0.091	1	0.912947094065355	Undifferentiated mesenchyme 1
Tbx18	0.834270878401797	-0.0545673175700088	0.461	0.445	1	0.913094657540289	Undifferentiated mesenchyme 1
Mga	0.835179599406863	-0.0297346480522853	0.578	0.555	1	0.913398836813548	Undifferentiated mesenchyme 1
Kremen2	0.837025661623624	0.00154732669499486	0.008	0.009	1	0.914561321828866	Undifferentiated mesenchyme 1
Cenpl	0.837505740846048	-0.007005617921507	0.261	0.261	1	0.914561321828866	Undifferentiated mesenchyme 1
Tln2	0.839258081295776	-0.0482892220489364	0.403	0.392	1	0.915784251481751	Undifferentiated mesenchyme 1
Fgf18	0.841013602868526	-0.044442203080275	0.117	0.119	1	0.917008807947008	Undifferentiated mesenchyme 1
Kif15	0.847445760458504	-0.0193249557359048	0.715	0.668	1	0.923326908309943	Undifferentiated mesenchyme 1
Sec23a	0.851428841889289	-0.0201538885726632	0.443	0.423	1	0.926028176413282	Undifferentiated mesenchyme 1
Slit2	0.851617074014202	-0.0695837392528765	0.141	0.139	1	0.926028176413282	Undifferentiated mesenchyme 1
Pkm2	0.852103848223505	-0.00898128566079626	0.998	0.993	1	0.926028176413282	Undifferentiated mesenchyme 1
Tox3	0.852483120966095	-0.025041479954617	0.136	0.139	1	0.926028176413282	Undifferentiated mesenchyme 1
Tmf1	0.860047310508539	0.00718481641761515	0.344	0.347	1	0.932802449555551	Undifferentiated mesenchyme 1
Dusp6	0.860547751428547	-0.0778705896762091	0.762	0.699	1	0.932802449555551	Undifferentiated mesenchyme 1
Heph	0.860651983844072	-0.0533012653258082	0.204	0.201	1	0.932802449555551	Undifferentiated mesenchyme 1
Nme1	0.862073162119608	-0.000315859369907301	0.999	0.998	1	0.933643933245469	Undifferentiated mesenchyme 1
Gnl3	0.864779535427686	0.0134766086878813	0.764	0.728	1	0.935751801409904	Undifferentiated mesenchyme 1
Itih5	0.865311921331396	-0.0219075856881664	0.038	0.035	1	0.935751801409904	Undifferentiated mesenchyme 1
Tubb5	0.86663552955653	0.00129348737067314	0.998	1	1	0.936483766267057	Undifferentiated mesenchyme 1
Tpm1	0.868508334975714	-0.0545066217783483	0.711	0.666	1	0.937494037261477	Undifferentiated mesenchyme 1
A430110N23Rik	0.868865330113883	0.00593313671877069	0.023	0.022	1	0.937494037261477	Undifferentiated mesenchyme 1
Rhoc	0.871840623531067	-0.0148939673705208	0.532	0.489	1	0.940003888959781	Undifferentiated mesenchyme 1
Hoxd12	0.876243147649485	0.0223970500190664	0.712	0.757	1	0.943766135299984	Undifferentiated mesenchyme 1
Zfp334	0.877181244855924	-0.00584388181876272	0.446	0.436	1	0.943766135299984	Undifferentiated mesenchyme 1
Ier2	0.877933341228511	0.0523025769624943	0.654	0.646	1	0.943766135299984	Undifferentiated mesenchyme 1
Ptpn18	0.877937143818424	-0.00196633231305642	0.026	0.024	1	0.943766135299984	Undifferentiated mesenchyme 1
Ly86	0.879281859401892	-0.00642781929391767	0.004	0.004	1	0.94412746797849	Undifferentiated mesenchyme 1
Igfbp3	0.879577316507585	-0.015579461745698	0.036	0.038	1	0.94412746797849	Undifferentiated mesenchyme 1
Dpysl4	0.881105630723172	-0.0384622542377629	0.183	0.184	1	0.944863732916684	Undifferentiated mesenchyme 1
Adamts5	0.882604313540257	0.00975614521884899	0.041	0.04	1	0.944863732916684	Undifferentiated mesenchyme 1
Lamb1	0.883710978641981	-0.035877227510422	0.617	0.586	1	0.944863732916684	Undifferentiated mesenchyme 1
Nav3	0.883997129038761	0.000452072486306411	0.004	0.004	1	0.944863732916684	Undifferentiated mesenchyme 1
Csf1r	0.884783411624756	0.000845433563062277	0.004	0.004	1	0.944863732916684	Undifferentiated mesenchyme 1
Tyrobp	0.884783411624756	0.00121209849868847	0.004	0.004	1	0.944863732916684	Undifferentiated mesenchyme 1
Zdbf2	0.884830954305956	-0.0476257931802795	0.271	0.257	1	0.944863732916684	Undifferentiated mesenchyme 1
Dab2	0.886389077501216	-0.0791006283874607	0.132	0.131	1	0.945830054695476	Undifferentiated mesenchyme 1
Setd7	0.88812517827467	-0.00635079489174906	0.291	0.285	1	0.946984726172108	Undifferentiated mesenchyme 1
Clu	0.888939421804255	-0.010742687623399	0.013	0.013	1	0.947155469295483	Undifferentiated mesenchyme 1
Csrnp3	0.889873160074612	-0.00478117891849436	0.084	0.086	1	0.94745318807944	Undifferentiated mesenchyme 1
Mdn1	0.895612149614772	-0.0470603709406732	0.535	0.511	1	0.952862889524019	Undifferentiated mesenchyme 1
Melk	0.89648161669368	-0.0485791124668338	0.473	0.451	1	0.953087651227935	Undifferentiated mesenchyme 1
Nhsl2	0.897256638780454	-0.0198370099873572	0.182	0.177	1	0.953211748315552	Undifferentiated mesenchyme 1
Ly6e	0.900969261313886	-0.0430984841446017	0.376	0.358	1	0.955773884038925	Undifferentiated mesenchyme 1
Copz2	0.900988502564318	0.0417741749126966	0.165	0.166	1	0.955773884038925	Undifferentiated mesenchyme 1
Tnnc1	0.903222894446593	0.00156516584598052	0.013	0.013	1	0.957442716807223	Undifferentiated mesenchyme 1
Kif1b	0.905658188505537	0.007812551116678	0.665	0.653	1	0.958781337257703	Undifferentiated mesenchyme 1
Miat	0.906351748010383	0.0027542007701869	0.013	0.013	1	0.958781337257703	Undifferentiated mesenchyme 1
Exoc4	0.90707602976144	-0.0393412494253473	0.444	0.407	1	0.958781337257703	Undifferentiated mesenchyme 1
Wnt6	0.907134276272827	-0.0242148993718991	0.015	0.015	1	0.958781337257703	Undifferentiated mesenchyme 1
Ntm	0.909008707511643	-0.00431845202474939	0.023	0.024	1	0.959460997348809	Undifferentiated mesenchyme 1
Zcchc18	0.909515472986268	-0.0300333937790062	0.253	0.25	1	0.959460997348809	Undifferentiated mesenchyme 1
Mesdc2	0.909765158397731	0.000760919205898603	0.633	0.611	1	0.959460997348809	Undifferentiated mesenchyme 1
Lsp1	0.911349188168773	-0.0295598679840638	0.116	0.117	1	0.960432041097804	Undifferentiated mesenchyme 1
Scarf2	0.912369324990516	-0.0393070359786443	0.432	0.423	1	0.960807841880922	Undifferentiated mesenchyme 1
Scx	0.913294959195891	0.0875731456872751	0.283	0.288	1	0.961083648921257	Undifferentiated mesenchyme 1
Rspo2	0.916626702856888	0.00248256947131631	0.009	0.009	1	0.963889227114578	Undifferentiated mesenchyme 1
Acot7	0.919428163525687	-0.0407547376686417	0.26	0.257	1	0.964843959245905	Undifferentiated mesenchyme 1
Neb	0.920750751058173	-0.0303948592792353	0.026	0.027	1	0.964843959245905	Undifferentiated mesenchyme 1
Itga4	0.920777016041642	-0.0305979538804242	0.044	0.044	1	0.964843959245905	Undifferentiated mesenchyme 1
Kdelr3	0.921453422892652	0.0233994234158639	0.056	0.055	1	0.964843959245905	Undifferentiated mesenchyme 1
Wls	0.921646065692376	-0.0372089224659193	0.518	0.5	1	0.964843959245905	Undifferentiated mesenchyme 1
Ttf2	0.922289076864814	-0.0156747008839773	0.401	0.4	1	0.964843959245905	Undifferentiated mesenchyme 1
Vgll2	0.923442927616927	-0.00954576557162847	0.009	0.009	1	0.964843959245905	Undifferentiated mesenchyme 1
Chd2	0.923571414217385	-0.0312399851393059	0.522	0.502	1	0.964843959245905	Undifferentiated mesenchyme 1
Ralgapa1	0.923931261920612	-0.0190024413229759	0.306	0.299	1	0.964843959245905	Undifferentiated mesenchyme 1
Wdfy3	0.924723711321218	-0.0121512197277266	0.485	0.476	1	0.964843959245905	Undifferentiated mesenchyme 1
Gxylt1	0.924864237177705	-0.0250010239461083	0.615	0.604	1	0.964843959245905	Undifferentiated mesenchyme 1
Myl1	0.927750444138895	-0.0133728748232349	0.006	0.007	1	0.967158130391015	Undifferentiated mesenchyme 1
Adal	0.929152601554885	0.0111097833910314	0.133	0.135	1	0.967922997878758	Undifferentiated mesenchyme 1
Bptf	0.93022351205921	-0.0393612831935428	0.875	0.861	1	0.968341944976086	Undifferentiated mesenchyme 1
Pthlh	0.93231233650948	-0.00074955134552533	0.007	0.007	1	0.96976762781425	Undifferentiated mesenchyme 1
Gfra3	0.933982947249376	0.00359584948297382	0.025	0.024	1	0.96976762781425	Undifferentiated mesenchyme 1
Igfbp4	0.934255285793059	-0.181133783036829	0.959	0.949	1	0.96976762781425	Undifferentiated mesenchyme 1
Gprasp2	0.934443342147469	-0.00196239400874165	0.249	0.243	1	0.96976762781425	Undifferentiated mesenchyme 1
Ppp2r3a	0.93556945293371	-0.0379540477360416	0.276	0.27	1	0.96976762781425	Undifferentiated mesenchyme 1
Akap9	0.936636715109441	0.00752645526165319	0.687	0.67	1	0.96976762781425	Undifferentiated mesenchyme 1
Pdia6	0.936823526865248	-0.0111457084646611	0.959	0.947	1	0.96976762781425	Undifferentiated mesenchyme 1
Ghr	0.936950905602304	-0.0214144806424798	0.087	0.084	1	0.96976762781425	Undifferentiated mesenchyme 1
Dnajc1	0.939871165505779	-0.0519948625533443	0.248	0.237	1	0.970793437723039	Undifferentiated mesenchyme 1
Hivep1	0.940031393985591	-0.0314810946743439	0.271	0.265	1	0.970793437723039	Undifferentiated mesenchyme 1
Stab1	0.940943261107494	0.00239727213817455	0.005	0.004	1	0.970793437723039	Undifferentiated mesenchyme 1
Mageh1	0.941634168012763	0.0151294933368329	0.317	0.314	1	0.970793437723039	Undifferentiated mesenchyme 1
Hpgds	0.941684780606174	0.00127815324055857	0.005	0.004	1	0.970793437723039	Undifferentiated mesenchyme 1
Abca1	0.943132361257991	0.00888868593856101	0.023	0.022	1	0.970793437723039	Undifferentiated mesenchyme 1
St14	0.943167970614578	0.0024558382622591	0.005	0.004	1	0.970793437723039	Undifferentiated mesenchyme 1
Lrrc8c	0.945244326864513	-0.0236860293954882	0.096	0.095	1	0.970793437723039	Undifferentiated mesenchyme 1
Prkcb	0.945393123544225	-0.00279142205500336	0.005	0.004	1	0.970793437723039	Undifferentiated mesenchyme 1
Sepp1	0.946131247107529	0.00466325596700529	0.188	0.19	1	0.970793437723039	Undifferentiated mesenchyme 1
Lhfpl2	0.947096223373068	0.0186795663068999	0.228	0.228	1	0.970793437723039	Undifferentiated mesenchyme 1
Ikzf5	0.947301675341571	0.017219874414536	0.268	0.263	1	0.970793437723039	Undifferentiated mesenchyme 1
Rac2	0.947618702590566	-0.00275325282629286	0.005	0.004	1	0.970793437723039	Undifferentiated mesenchyme 1
Fam101b	0.947733286179356	-0.0264557427204338	0.291	0.285	1	0.970793437723039	Undifferentiated mesenchyme 1
Ccdc88a	0.947998564185343	-0.0477554109612983	0.649	0.608	1	0.970793437723039	Undifferentiated mesenchyme 1
Smarca2	0.950250820807368	-0.0568202787554978	0.458	0.442	1	0.972249583911819	Undifferentiated mesenchyme 1
Susd4	0.950763405261834	0.00403188769840762	0.017	0.018	1	0.972249583911819	Undifferentiated mesenchyme 1
Myst4	0.953044708517911	0.00220840479864759	0.417	0.416	1	0.97352205354504	Undifferentiated mesenchyme 1
Tmem30b	0.953352397739549	0.0250037315136084	0.071	0.071	1	0.97352205354504	Undifferentiated mesenchyme 1
Cenpc1	0.95433417345034	0.0223981852515804	0.345	0.345	1	0.973837831681531	Undifferentiated mesenchyme 1
Hdac7	0.955037692941109	0.0112774063809401	0.387	0.372	1	0.973869422097694	Undifferentiated mesenchyme 1
C1qb	0.958531957867459	0.00180010670715388	0.002	0.002	1	0.975371943072439	Undifferentiated mesenchyme 1
Cdh5	0.958531957867459	0.00296647076961292	0.002	0.002	1	0.975371943072439	Undifferentiated mesenchyme 1
F13a1	0.958531957867459	0.00182630475701926	0.002	0.002	1	0.975371943072439	Undifferentiated mesenchyme 1
Cry1	0.959611354458707	0.00487557516688741	0.385	0.387	1	0.975784579533854	Undifferentiated mesenchyme 1
Laptm5	0.96218012793238	0.0031527392215309	0.018	0.018	1	0.977606505355861	Undifferentiated mesenchyme 1
Inhba	0.962753367843548	-0.0136921341499839	0.02	0.02	1	0.977606505355861	Undifferentiated mesenchyme 1
E130012A19Rik	0.964712065369892	-0.070816923492538	0.441	0.412	1	0.978908949303156	Undifferentiated mesenchyme 1
Elavl4	0.965689664998224	-0.00435209935796678	0.036	0.035	1	0.979214730334334	Undifferentiated mesenchyme 1
Axl	0.966615090276141	-0.00623428848801499	0.192	0.192	1	0.979239219513253	Undifferentiated mesenchyme 1
Cdc25b	0.967066356287259	-0.0138961986795985	0.255	0.252	1	0.979239219513253	Undifferentiated mesenchyme 1
Tenc1	0.970023832655003	-0.0513182271573561	0.088	0.086	1	0.981547525984936	Undifferentiated mesenchyme 1
Dcbld1	0.972700195946367	-0.0208417793396977	0.237	0.237	1	0.983568354560293	Undifferentiated mesenchyme 1
Igfbp2	0.980271730727038	0.00888606194910913	0.231	0.228	1	0.990241908228038	Undifferentiated mesenchyme 1
Gnaq	0.980667746131911	0.012385451288622	0.418	0.409	1	0.990241908228038	Undifferentiated mesenchyme 1
Klf3	0.982824238584095	-0.0393078578884668	0.165	0.164	1	0.991727872801233	Undifferentiated mesenchyme 1
Zeb1	0.983577824093015	-0.0168608493292406	0.422	0.407	1	0.991797137386272	Undifferentiated mesenchyme 1
Pkp4	0.984637593492594	-2.9374536021809e-05	0.361	0.354	1	0.99192874038948	Undifferentiated mesenchyme 1
Lrrcc1	0.985449296794663	-0.0267763671687362	0.366	0.356	1	0.99192874038948	Undifferentiated mesenchyme 1
Eps8	0.985825212716984	-0.0302759572240934	0.139	0.137	1	0.99192874038948	Undifferentiated mesenchyme 1
Krt5	0.98644847110556	0.00172206926249563	0.011	0.011	1	0.99192874038948	Undifferentiated mesenchyme 1
Cdc42bpa	0.988267159059934	-0.0568906401629452	0.392	0.378	1	0.993067901678545	Undifferentiated mesenchyme 1
Wdsub1	0.989434247079355	-0.0190981969477395	0.198	0.195	1	0.993551171824484	Undifferentiated mesenchyme 1
Cd302	0.992200163006482	-0.0324791747880008	0.224	0.219	1	0.995638140009277	Undifferentiated mesenchyme 1
Pno1	0.993133907689487	-0.0248232282676133	0.579	0.56	1	0.99588497114569	Undifferentiated mesenchyme 1
Penk	0.995523439230855	-0.015642958032255	0.016	0.015	1	0.997590269900539	Undifferentiated mesenchyme 1
Tet2	0.997200100465732	-0.0802755039097408	0.243	0.23	1	0.998579353716722	Undifferentiated mesenchyme 1
Prss23	0.998458528086918	0.00324896003985285	0.013	0.013	1	0.999148547802251	Undifferentiated mesenchyme 1
Myog	1	0.00394234805400016	0.013	0.013	1	1	Undifferentiated mesenchyme 1
Hspa8	8.40357670391692e-73	1.12109433488757	0.984	0.814	2.87990573643233e-68	1.21683790672717e-69	Undifferentiated mesenchyme 2
Xpo1	8.96933132670723e-28	-0.899491800013291	0.412	0.661	3.07378984566257e-23	6.49379588053603e-25	Undifferentiated mesenchyme 2
Marcks	6.7454247290377e-26	-0.74258142169344	0.952	0.972	2.31165705464122e-21	3.25579166921553e-23	Undifferentiated mesenchyme 2
Shox2	2.39511231848142e-23	-1.16914227793449	0.403	0.669	8.20804991543581e-19	8.67030659290273e-21	Undifferentiated mesenchyme 2
Dpysl2	9.13954303943589e-23	-0.768772270807509	0.179	0.419	3.13212139961468e-18	2.64681166422063e-20	Undifferentiated mesenchyme 2
Zfp503	2.26161336988592e-21	-0.73081253702319	0.471	0.714	7.75054901859905e-17	5.45802693265803e-19	Undifferentiated mesenchyme 2
Arhgap5	2.66830473562042e-20	-0.842801846827895	0.193	0.411	9.14428032897118e-16	5.51957893882624e-18	Undifferentiated mesenchyme 2
Ddx3x	9.18208424610825e-20	-0.49046333836594	0.918	0.964	3.1467002711413e-15	1.66195724854559e-17	Undifferentiated mesenchyme 2
Igfbp4	3.40456560879289e-18	-0.819780931064486	0.966	0.981	1.16674463413332e-13	5.47756777948012e-16	Undifferentiated mesenchyme 2
Pcdh10	5.20700163959735e-18	-0.708361140832251	0.09	0.278	1.78443946189001e-13	7.53973837413696e-16	Undifferentiated mesenchyme 2
Mtap1b	1.40721765227784e-17	0.724896847437311	0.631	0.397	4.82253489435617e-13	1.85241014590756e-15	Undifferentiated mesenchyme 2
Spc24	2.26572754297714e-17	0.496899886918527	0.808	0.622	7.76464828978266e-13	2.73397790185908e-15	Undifferentiated mesenchyme 2
Zfhx4	4.22241423536457e-17	-0.692075134233012	0.784	0.881	1.44702135845944e-12	4.70311985600607e-15	Undifferentiated mesenchyme 2
Glo1	1.12640536173807e-16	0.61778361142758	0.709	0.522	3.86019117467637e-12	1.16502497414052e-14	Undifferentiated mesenchyme 2
Igf2	2.93047071580565e-16	-0.37768924623153	0.999	1	1.00427231430659e-11	2.82888106432438e-14	Undifferentiated mesenchyme 2
Prrx1	7.09251820033935e-16	-0.504629893710167	0.941	0.967	2.4306059872563e-11	6.41872897130711e-14	Undifferentiated mesenchyme 2
Amot	6.02502034206441e-15	-0.65098593422429	0.244	0.456	2.06477447122547e-10	5.13189967959368e-13	Undifferentiated mesenchyme 2
Robo1	1.371287280072e-14	-0.485582837814853	0.227	0.442	4.69940150880675e-10	1.10312443419125e-12	Undifferentiated mesenchyme 2
Dlk1	5.50085128898232e-14	-0.521751410502387	0.438	0.675	1.88514173673424e-09	4.19222771918231e-12	Undifferentiated mesenchyme 2
Tbx2	6.51425075789596e-14	-0.636712878973147	0.335	0.544	2.23243373473095e-09	4.71631754871667e-12	Undifferentiated mesenchyme 2
Ncapd2	9.29156853328875e-14	0.425519016103958	0.705	0.506	3.18422053635805e-09	6.40675773152481e-12	Undifferentiated mesenchyme 2
Gpc3	1.48016020222526e-13	-0.413058690829586	0.894	0.953	5.07250901302595e-09	9.74214533100986e-12	Undifferentiated mesenchyme 2
Lix1	2.52114381580049e-13	-0.539840324613961	0.389	0.583	8.63995985674827e-09	1.58722445446918e-11	Undifferentiated mesenchyme 2
Id1	3.1893441097506e-13	0.512668411385562	0.75	0.528	1.09298822641153e-08	1.92423761288286e-11	Undifferentiated mesenchyme 2
Asb4	3.57851886876817e-13	0.677688274328983	0.542	0.336	1.22635841632685e-08	2.07267812879053e-11	Undifferentiated mesenchyme 2
Id3	3.96334856920981e-13	0.538628601948995	0.793	0.544	1.3582395546682e-08	2.207280280083e-11	Undifferentiated mesenchyme 2
Tbx3	7.113634438285e-13	-0.566078237811013	0.244	0.447	2.43784252200027e-08	3.81501580245803e-11	Undifferentiated mesenchyme 2
Foxp1	8.63499962894898e-13	0.671956187204762	0.518	0.319	2.95921437284081e-08	4.46552837954219e-11	Undifferentiated mesenchyme 2
Hoxa10	2.0234080922129e-12	-0.447600121446035	0.833	0.914	6.9342195320136e-08	1.01030859224975e-10	Undifferentiated mesenchyme 2
Sulf2	4.8077216394611e-12	0.398916931644501	0.881	0.747	1.64760620584332e-07	2.32052697797989e-10	Undifferentiated mesenchyme 2
Hoxd13	5.79775723142414e-12	0.557124205832248	0.845	0.764	1.98689140320905e-07	2.70811370035553e-10	Undifferentiated mesenchyme 2
Klhl9	7.07090733004856e-12	-0.47411021085752	0.351	0.528	2.42319994200764e-07	3.19958556684697e-10	Undifferentiated mesenchyme 2
Meox2	1.03627208483764e-11	-0.497028166018167	0.449	0.636	3.55130443473858e-07	4.54703629953e-10	Undifferentiated mesenchyme 2
Sostdc1	1.23514933407899e-11	-0.660718103280553	0.125	0.283	4.23285676788869e-07	5.26028304631286e-10	Undifferentiated mesenchyme 2
Ccnd2	1.31278406663287e-11	0.305487369795792	0.993	0.989	4.49891099635085e-07	5.43117522424114e-10	Undifferentiated mesenchyme 2
Gsto1	2.67524380657179e-11	0.391291166925454	0.729	0.536	9.16806052512152e-07	1.07604250886554e-09	Undifferentiated mesenchyme 2
Ralgps2	3.42815287636051e-11	-0.399923371355989	0.396	0.589	1.17482799072875e-06	1.34161226080271e-09	Undifferentiated mesenchyme 2
Shisa2	6.20732320329395e-11	0.612327554018454	0.486	0.297	2.12724966176884e-06	2.36531684167622e-09	Undifferentiated mesenchyme 2
Hand2	1.15837341117246e-10	-0.34565736583538	0.914	0.956	3.96974568008803e-06	4.30083256250699e-09	Undifferentiated mesenchyme 2
Vcan	2.77072181969012e-10	-0.56737150752919	0.829	0.886	9.49526367607804e-06	1.00300129872782e-08	Undifferentiated mesenchyme 2
Msx1	3.94430424797002e-10	0.623065296287509	0.412	0.231	1.35171306577932e-05	1.36968128375431e-08	Undifferentiated mesenchyme 2
Prdm1	3.97283245287853e-10	-0.415246671739326	0.051	0.161	1.36148968160147e-05	1.36968128375431e-08	Undifferentiated mesenchyme 2
Kctd12	4.54005169429379e-10	-0.362745978707817	0.13	0.278	1.55587571563448e-05	1.52883601240405e-08	Undifferentiated mesenchyme 2
Pgm5	5.68829323065659e-10	0.322758443326995	0.143	0.022	1.94937809014601e-05	1.87196559045244e-08	Undifferentiated mesenchyme 2
Tcfap2b	6.2203133237196e-10	0.447894682559118	0.209	0.064	2.13170137603871e-05	2.00155859838799e-08	Undifferentiated mesenchyme 2
Tril	6.58753673153212e-10	-0.595918036677118	0.604	0.714	2.25754883789606e-05	2.03251537978515e-08	Undifferentiated mesenchyme 2
Pbx3	6.59725295924738e-10	-0.421366255658827	0.173	0.325	2.26087858913408e-05	2.03251537978515e-08	Undifferentiated mesenchyme 2
Fth1	9.26060850462023e-10	0.246902388249808	0.992	0.958	3.17361053453335e-05	2.79361689889377e-08	Undifferentiated mesenchyme 2
Cbln1	1.12836077476524e-09	0.427142124895948	0.244	0.094	3.86689237512049e-05	3.33442122828586e-08	Undifferentiated mesenchyme 2
Capn6	1.74009046545724e-09	-0.384205851791173	0.906	0.942	5.96329002512197e-05	5.03930198796418e-08	Undifferentiated mesenchyme 2
Nucks1	2.09353838588304e-09	-0.27914197779628	0.945	0.964	7.17455604842117e-05	5.94400702501694e-08	Undifferentiated mesenchyme 2
Hoxa11	3.47885940413265e-09	-0.58097180947664	0.336	0.489	0.000119220511779626	9.68728541766168e-08	Undifferentiated mesenchyme 2
Scube1	6.98438671628518e-09	-0.440555440041529	0.323	0.494	0.000239354932767093	1.90818716324169e-07	Undifferentiated mesenchyme 2
Mdk	8.08591185722522e-09	0.175728516682168	1	1	0.000277104199347108	2.1682222906041e-07	Undifferentiated mesenchyme 2
Rif1	1.28687537617601e-08	-0.365101010700798	0.692	0.764	0.000441012191415519	3.36384224603009e-07	Undifferentiated mesenchyme 2
Vim	1.30093346531551e-08	0.433769536666434	0.936	0.906	0.000445829898563624	3.36384224603009e-07	Undifferentiated mesenchyme 2
Tmem119	1.66235695828792e-08	0.381255253280205	0.614	0.442	0.00056968972960527	4.22296995719458e-07	Undifferentiated mesenchyme 2
Sdc2	2.39992183038399e-08	-0.450186032066833	0.391	0.528	0.000822453211272594	5.99152898344142e-07	Undifferentiated mesenchyme 2
Dnm3os	2.61798042738521e-08	-0.379752702956776	0.291	0.439	0.00089718189246491	6.42514518449793e-07	Undifferentiated mesenchyme 2
Bcl11a	2.74646560397677e-08	-0.325704460499905	0.819	0.867	0.00094121376248284	6.62813699093061e-07	Undifferentiated mesenchyme 2
Aldh1a2	3.16764631564632e-08	0.257069313341553	0.093	0.006	0.00108555239237199	7.40267721887513e-07	Undifferentiated mesenchyme 2
Ldb2	3.16965461029184e-08	-0.350483849765943	0.263	0.425	0.00108624063494701	7.40267721887513e-07	Undifferentiated mesenchyme 2
H19	5.01892756762444e-08	-0.291070076593467	0.999	1	0.0017199864774249	1.15355668538416e-06	Undifferentiated mesenchyme 2
Pdzrn3	6.10450909319236e-08	-0.275702124201067	0.143	0.275	0.00209201526623702	1.38114518233477e-06	Undifferentiated mesenchyme 2
Mab21l1	7.63477586947723e-08	-0.370899117525002	0.369	0.519	0.00261643769046985	1.70079314753893e-06	Undifferentiated mesenchyme 2
Tuba1b	1.27350287376437e-07	-0.174174404053801	1	0.997	0.00436429434839049	2.78136231317468e-06	Undifferentiated mesenchyme 2
Col3a1	1.30437757703216e-07	-0.432280287818805	0.615	0.706	0.00447010195648921	2.78136231317468e-06	Undifferentiated mesenchyme 2
Zfp804a	1.3061646222091e-07	-0.255373823801532	0.025	0.097	0.00447622616031059	2.78136231317468e-06	Undifferentiated mesenchyme 2
Col23a1	1.63857079982963e-07	-0.515734939997233	0.304	0.431	0.00561538213101615	3.43862393935262e-06	Undifferentiated mesenchyme 2
Rbms3	1.77976781057858e-07	-0.340650264594152	0.227	0.358	0.00609926428685281	3.68157684245399e-06	Undifferentiated mesenchyme 2
Hsp90ab1	1.84403659482023e-07	0.162267474587801	1	1	0.00631951341044894	3.76079575957704e-06	Undifferentiated mesenchyme 2
Foxc1	1.90739312332165e-07	0.226595067900674	0.137	0.036	0.0065366362336233	3.8359795035691e-06	Undifferentiated mesenchyme 2
Hoxa13	3.39887108581568e-07	0.357625998570125	0.548	0.394	0.0116479312110903	6.7418703181659e-06	Undifferentiated mesenchyme 2
Osr1	4.42630714733415e-07	-0.377827163888705	0.246	0.389	0.0151689545939141	8.66120641802683e-06	Undifferentiated mesenchyme 2
Tubb5	4.79552720256556e-07	-0.130215357633777	1	1	0.0164342717231922	9.25856451908658e-06	Undifferentiated mesenchyme 2
Bmp2	4.99364794339836e-07	-0.413295415925133	0.291	0.419	0.0171132315020262	9.51421345005371e-06	Undifferentiated mesenchyme 2
Cdo1	5.59071247475217e-07	-0.33702536141953	0.305	0.447	0.0191593716509757	1.04352553979693e-05	Undifferentiated mesenchyme 2
Gja1	5.6212011121658e-07	-0.314104176732139	0.847	0.861	0.0192638562113922	1.04352553979693e-05	Undifferentiated mesenchyme 2
Dkk2	6.28282030123568e-07	-0.317080228596842	0.104	0.211	0.0215312251723347	1.15158529065687e-05	Undifferentiated mesenchyme 2
Ednra	1.00900636994322e-06	-0.349192324441471	0.33	0.456	0.0345786482979542	1.82630152959723e-05	Undifferentiated mesenchyme 2
Pcdh18	1.36641604236795e-06	-0.387159306561031	0.686	0.781	0.0468270777719496	2.44267954240591e-05	Undifferentiated mesenchyme 2
Meg3	1.83193759794989e-06	-0.324651770666555	0.399	0.536	0.0627805014817426	3.23493370955053e-05	Undifferentiated mesenchyme 2
Brca2	2.11384800734394e-06	-0.312095445226063	0.482	0.6	0.0724415712116769	3.68777339112534e-05	Undifferentiated mesenchyme 2
Tbx5	3.06801326479552e-06	-0.255528562235328	0.669	0.761	0.105140814584542	5.28867048502846e-05	Undifferentiated mesenchyme 2
Ifitm1	3.36018991547072e-06	0.283890966228899	0.31	0.189	0.115153708403181	5.72418235011953e-05	Undifferentiated mesenchyme 2
Ets2	3.5344348075861e-06	-0.276211544748746	0.862	0.928	0.121125080855976	5.9510018620752e-05	Undifferentiated mesenchyme 2
Grem1	3.62859457614155e-06	-0.806302614181962	0.334	0.436	0.124351936124371	6.03931603017581e-05	Undifferentiated mesenchyme 2
Orc5	4.48426867951413e-06	-0.327833124969468	0.419	0.533	0.153675887646949	7.37866028174598e-05	Undifferentiated mesenchyme 2
Rtn4	4.55789891181035e-06	-0.335052802062331	0.565	0.653	0.156199195707741	7.41554789247346e-05	Undifferentiated mesenchyme 2
Cxxc5	4.97956206913178e-06	0.285671114016404	0.527	0.397	0.170649592109146	8.01156208455868e-05	Undifferentiated mesenchyme 2
Basp1	5.37043352547908e-06	-0.251523170391097	0.965	0.972	0.184044756918168	8.54548103834473e-05	Undifferentiated mesenchyme 2
Peg3	6.11685161036315e-06	-0.425216266492352	0.801	0.831	0.209624504687145	9.62739253457157e-05	Undifferentiated mesenchyme 2
Epha4	7.48856394441381e-06	0.405449103476114	0.763	0.669	0.256633086375061	0.000116596135392594	Undifferentiated mesenchyme 2
Sparcl1	7.69203915972803e-06	-0.155475086335807	0.023	0.081	0.26360618200388	0.000118490135141342	Undifferentiated mesenchyme 2
Trim59	8.48397949910908e-06	-0.3591639279277	0.441	0.553	0.290745977434468	0.000129313708575894	Undifferentiated mesenchyme 2
Epha3	8.65636289454275e-06	-0.246930165926399	0.197	0.311	0.29665355639598	0.000130566806992686	Undifferentiated mesenchyme 2
Dek	8.78141507596273e-06	-0.200773142363321	0.98	0.975	0.300939094653243	0.000131087515773134	Undifferentiated mesenchyme 2
Alcam	9.12233792557733e-06	-0.533774582601002	0.359	0.453	0.312622520709535	0.000133937091410607	Undifferentiated mesenchyme 2
Wnt5a	9.1573011392611e-06	0.238272096692065	0.854	0.75	0.313820710042478	0.000133937091410607	Undifferentiated mesenchyme 2
Zcchc11	1.2027082105696e-05	-0.221348796248579	0.923	0.947	0.412168103762202	0.000173094197988914	Undifferentiated mesenchyme 2
Hoxd10	1.20735593901107e-05	-0.284139364786474	0.529	0.65	0.413760880299093	0.000173094197988914	Undifferentiated mesenchyme 2
Eif5a	1.30523370957151e-05	0.212483466974524	0.98	0.967	0.447303592270157	0.000185292001123485	Undifferentiated mesenchyme 2
Itm2a	1.34616812968956e-05	-0.420840363921398	0.478	0.569	0.461331818044613	0.000189247713766067	Undifferentiated mesenchyme 2
Lbr	1.37992795300688e-05	-0.284820781307251	0.447	0.564	0.472901309495458	0.000192128430380189	Undifferentiated mesenchyme 2
Pitpnc1	1.39324565763166e-05	-0.271175854220704	0.325	0.447	0.47746528687037	0.000192135210690538	Undifferentiated mesenchyme 2
Ash1l	1.55408734260772e-05	-0.289539876500608	0.665	0.731	0.532585732311665	0.000212294195480752	Undifferentiated mesenchyme 2
Sned1	1.67905349420732e-05	0.249778827438559	0.261	0.144	0.575411632464849	0.00022722144482357	Undifferentiated mesenchyme 2
Sall1	1.73021773519258e-05	-0.301600555996335	0.37	0.489	0.592945617850496	0.000231977340792486	Undifferentiated mesenchyme 2
Dctpp1	2.13685515172298e-05	0.280413319763275	0.814	0.742	0.732300260495466	0.000282067602885706	Undifferentiated mesenchyme 2
Gpx1	2.14277875120357e-05	0.214700638668116	0.95	0.928	0.734330278037463	0.000282067602885706	Undifferentiated mesenchyme 2
Hs6st2	2.23163776424488e-05	-0.217802166394256	0.108	0.2	0.764782261806719	0.00029111815158798	Undifferentiated mesenchyme 2
Smc6	2.67553267456426e-05	-0.230645464091817	0.729	0.786	0.916905047573171	0.000345908152925808	Undifferentiated mesenchyme 2
Adamts19	2.94396016087066e-05	-0.214310772109839	0.055	0.125	1	0.000377243744508028	Undifferentiated mesenchyme 2
Mpped2	3.02270056445169e-05	-0.320687841056299	0.34	0.458	1	0.000383377301777805	Undifferentiated mesenchyme 2
Pcsk6	3.04477829450605e-05	0.211590793090157	0.188	0.092	1	0.000383377301777805	Undifferentiated mesenchyme 2
Ghr	3.25222791941971e-05	-0.224615668545031	0.107	0.194	1	0.00040596776097584	Undifferentiated mesenchyme 2
Malat1	3.3353874011029e-05	-0.214301467057709	0.999	1	1	0.000412789825367265	Undifferentiated mesenchyme 2
Fat3	3.47025484172678e-05	-0.244361733342908	0.102	0.186	1	0.000425841441594947	Undifferentiated mesenchyme 2
Limch1	3.79280637354618e-05	-0.246907732854266	0.129	0.222	1	0.000461511229318897	Undifferentiated mesenchyme 2
Hdgf	4.08318117374901e-05	0.187586968216581	0.969	0.931	1	0.00049270386163238	Undifferentiated mesenchyme 2
Mettl9	4.76976608944837e-05	0.27635969223778	0.932	0.917	1	0.000570795148555474	Undifferentiated mesenchyme 2
Fstl1	4.80952034801293e-05	-0.231114464854203	0.888	0.933	1	0.000570834874092027	Undifferentiated mesenchyme 2
Evx2	4.87336386737369e-05	0.210523290572881	0.193	0.097	1	0.000572473802547317	Undifferentiated mesenchyme 2
Twist1	4.90239996656542e-05	-0.287129845698578	0.863	0.869	1	0.000572473802547317	Undifferentiated mesenchyme 2
Itgav	5.00750174722521e-05	-0.18920509049697	0.188	0.292	1	0.000580069002398569	Undifferentiated mesenchyme 2
Rest	5.54083070159104e-05	-0.299475345793206	0.764	0.794	1	0.000636755782214589	Undifferentiated mesenchyme 2
H2afy	5.89996106188199e-05	-0.168163011344622	0.999	0.997	1	0.000672688473827174	Undifferentiated mesenchyme 2
Jmjd1c	6.09606356777795e-05	-0.294919351750802	0.45	0.55	1	0.000685174644703838	Undifferentiated mesenchyme 2
Sox9	6.10411113030353e-05	0.259134829237531	0.618	0.475	1	0.000685174644703838	Undifferentiated mesenchyme 2
Fam108b	6.41399841729732e-05	-0.222392303597466	0.236	0.35	1	0.000709678468886627	Undifferentiated mesenchyme 2
Fndc3c1	6.42043366188868e-05	-0.241813552718775	0.465	0.572	1	0.000709678468886627	Undifferentiated mesenchyme 2
Csda	7.33652904470944e-05	0.201474039503635	0.854	0.781	1	0.00080479500429843	Undifferentiated mesenchyme 2
Bub1	7.80760014561733e-05	-0.260931404397954	0.544	0.647	1	0.000850030451943902	Undifferentiated mesenchyme 2
Thsd4	7.98972208351597e-05	0.223511082386152	0.471	0.344	1	0.000863366983353069	Undifferentiated mesenchyme 2
Robo2	8.13327138341675e-05	-0.368232576272012	0.395	0.481	1	0.000872368663939811	Undifferentiated mesenchyme 2
Tspan18	8.32649870459296e-05	0.243392055304138	0.276	0.172	1	0.000886527215018427	Undifferentiated mesenchyme 2
Mab21l2	8.87839710208169e-05	-0.248202245519064	0.743	0.808	1	0.000938388248453597	Undifferentiated mesenchyme 2
Olfm1	9.53833839694678e-05	-0.252322978068523	0.382	0.486	1	0.0010008343477376	Undifferentiated mesenchyme 2
Pcdh9	0.000105861664879985	-0.258424330918186	0.107	0.192	1	0.00110278914205912	Undifferentiated mesenchyme 2
Lef1	0.000112550877631941	-0.255145464408207	0.497	0.594	1	0.00115849031730988	Undifferentiated mesenchyme 2
Col2a1	0.000112808794710424	0.296226601128355	0.527	0.408	1	0.00115849031730988	Undifferentiated mesenchyme 2
Hes1	0.00011403509929816	0.201685210439417	0.396	0.275	1	0.00116283678720941	Undifferentiated mesenchyme 2
Actb	0.000131081750381644	-0.084158960339634	1	1	1	0.00132731730456378	Undifferentiated mesenchyme 2
Ldha	0.000133124574315761	-0.254764704783688	0.961	0.961	1	0.00133864155284182	Undifferentiated mesenchyme 2
Tshz1	0.000144019178870025	-0.344115896331241	0.531	0.606	1	0.00143820531726756	Undifferentiated mesenchyme 2
Tes	0.000150789200872389	-0.250121241718839	0.662	0.739	1	0.00149549837577548	Undifferentiated mesenchyme 2
Mfap4	0.000153133375098396	0.233663990688462	0.729	0.639	1	0.00150841583090121	Undifferentiated mesenchyme 2
Cep350	0.00015458698682292	-0.283257125942286	0.42	0.503	1	0.00151244565486208	Undifferentiated mesenchyme 2
Flrt3	0.000158849280766418	-0.243044777350842	0.394	0.506	1	0.00154371650033405	Undifferentiated mesenchyme 2
Nnat	0.000162575424021175	-0.153742488593518	0.99	0.992	1	0.00156939475988441	Undifferentiated mesenchyme 2
Nexn	0.000174315480836013	0.171565390798015	0.133	0.058	1	0.00167158156457316	Undifferentiated mesenchyme 2
Penk	0.000178397158695336	-0.116486548909201	0.023	0.069	1	0.00169946766967662	Undifferentiated mesenchyme 2
Col6a3	0.000182610748279919	-0.216394803205463	0.143	0.231	1	0.00172823766999557	Undifferentiated mesenchyme 2
Bcas3	0.000196762860517867	-0.290181339906614	0.259	0.35	1	0.00185008196123293	Undifferentiated mesenchyme 2
BC016423	0.000198563087846277	-0.262190293394202	0.351	0.442	1	0.00185496355613812	Undifferentiated mesenchyme 2
Foxp4	0.000212526481322811	0.269943998736396	0.375	0.278	1	0.00197268169843225	Undifferentiated mesenchyme 2
Frem2	0.000219151194267369	0.105568555106368	0.069	0.017	1	0.00202121611018567	Undifferentiated mesenchyme 2
Fgfr3	0.000254803839413196	0.088507322551344	0.074	0.019	1	0.00233516430044498	Undifferentiated mesenchyme 2
Unc5b	0.000281649465558979	0.203522757463512	0.389	0.264	1	0.0025649586549019	Undifferentiated mesenchyme 2
Mllt3	0.000287322505534862	-0.286739309921196	0.716	0.75	1	0.0026002686750905	Undifferentiated mesenchyme 2
Chd3	0.000298992008440247	-0.284335462620236	0.802	0.825	1	0.0026890709827421	Undifferentiated mesenchyme 2
Rspo3	0.000312248216805896	-0.352825020923321	0.492	0.544	1	0.00279095936996875	Undifferentiated mesenchyme 2
Ptprf	0.000321477609969567	0.220214750478505	0.724	0.653	1	0.00285582563948425	Undifferentiated mesenchyme 2
Aff3	0.000352464134440876	-0.312754313643285	0.536	0.614	1	0.00311200040652676	Undifferentiated mesenchyme 2
Jarid2	0.000360841791243422	-0.224682526727718	0.515	0.611	1	0.00316653501983787	Undifferentiated mesenchyme 2
Greb1	0.000363014373821192	-0.259500557863638	0.121	0.197	1	0.00316653501983787	Undifferentiated mesenchyme 2
Ogn	0.000374798981134942	-0.0391683625199025	0.003	0.025	1	0.00324975404002034	Undifferentiated mesenchyme 2
Cyfip2	0.000384469635541858	0.166543029180479	0.263	0.164	1	0.00331376209681316	Undifferentiated mesenchyme 2
Tshz3	0.000394366893370828	-0.175416321546339	0.082	0.15	1	0.00337895421065656	Undifferentiated mesenchyme 2
Hoxa9	0.000402691733119773	-0.282554717926826	0.725	0.792	1	0.00342998605622018	Undifferentiated mesenchyme 2
Pik3r3	0.000417908575281122	-0.264448380822311	0.348	0.447	1	0.00353878138600623	Undifferentiated mesenchyme 2
Setbp1	0.000441046448033217	-0.220242221800895	0.451	0.556	1	0.00371299567879127	Undifferentiated mesenchyme 2
Ugp2	0.000460653540869474	-0.203734331313692	0.351	0.444	1	0.00385564350970519	Undifferentiated mesenchyme 2
Pth1r	0.000473925787209392	-0.264751543304659	0.389	0.475	1	0.00394393413723678	Undifferentiated mesenchyme 2
Stxbp6	0.000479818174255178	0.183027216520667	0.236	0.144	1	0.00397015266469427	Undifferentiated mesenchyme 2
Cpa2	0.000492986857517951	0.22185810509068	0.313	0.211	1	0.00405593732776133	Undifferentiated mesenchyme 2
Bnc2	0.000517136443752907	-0.245327888847445	0.126	0.203	1	0.00423058514437406	Undifferentiated mesenchyme 2
Gfra3	0.00052944231433873	0.132192712646176	0.078	0.025	1	0.00430692399529484	Undifferentiated mesenchyme 2
Bex1	0.000556617942181099	0.254256728149953	0.413	0.319	1	0.00450269709652644	Undifferentiated mesenchyme 2
Pmaip1	0.000588441510835115	0.162698527836877	0.147	0.075	1	0.00473368504271803	Undifferentiated mesenchyme 2
Trim24	0.000602683516341283	-0.203814280613569	0.635	0.711	1	0.00482146813073026	Undifferentiated mesenchyme 2
Hey1	0.000621716507779561	0.187017022841741	0.269	0.175	1	0.00494640386409233	Undifferentiated mesenchyme 2
Iqgap2	0.0006268878340036	-0.215813871184281	0.357	0.447	1	0.00496029280676073	Undifferentiated mesenchyme 2
Ebf2	0.000632448838279881	0.112680787671883	0.09	0.033	1	0.00497709737950689	Undifferentiated mesenchyme 2
Sept6	0.000646117756767394	-0.217411405555804	0.69	0.761	1	0.00505718114486046	Undifferentiated mesenchyme 2
Nefm	0.000668538828608198	0.126598079037402	0.068	0.019	1	0.00520453883776704	Undifferentiated mesenchyme 2
Gpx8	0.000697476222172035	-0.199242878725509	0.433	0.522	1	0.00540077844762089	Undifferentiated mesenchyme 2
Eri1	0.000706715630547688	-0.207001286936229	0.391	0.494	1	0.00544321400549496	Undifferentiated mesenchyme 2
Flnb	0.000717128108724056	0.21293915761363	0.694	0.614	1	0.00549418783826684	Undifferentiated mesenchyme 2
Nid2	0.000730243335846159	0.216566333733603	0.523	0.419	1	0.00556522289634336	Undifferentiated mesenchyme 2
Scd2	0.000756427734405931	0.141987519776699	0.982	0.975	1	0.00573459350481564	Undifferentiated mesenchyme 2
Trps1	0.000764175040221252	-0.259932815225672	0.531	0.583	1	0.00576315342833527	Undifferentiated mesenchyme 2
Nbl1	0.000825571618449019	0.18877992356827	0.443	0.333	1	0.00619392592494393	Undifferentiated mesenchyme 2
Adamts5	0.000844081638667539	0.175429977645953	0.134	0.067	1	0.00627098072351035	Undifferentiated mesenchyme 2
Ptprd	0.000844503619533507	-0.226715961646984	0.522	0.614	1	0.00627098072351035	Undifferentiated mesenchyme 2
Col18a1	0.000865152237673358	0.21609326830798	0.481	0.381	1	0.00639153285791338	Undifferentiated mesenchyme 2
Whsc1	0.000869783360237643	-0.166838043203901	0.909	0.942	1	0.00639312845494471	Undifferentiated mesenchyme 2
Manf	0.000885536279568106	0.14571659953009	0.817	0.722	1	0.00645452298951317	Undifferentiated mesenchyme 2
Tspan13	0.000888229147029603	0.151485024004183	0.381	0.275	1	0.00645452298951317	Undifferentiated mesenchyme 2
Tox3	0.000891508700209001	-0.267631293338585	0.213	0.294	1	0.00645452298951317	Undifferentiated mesenchyme 2
Dkk1	0.000930991689856938	-0.175736318417786	0.052	0.106	1	0.00670684560653157	Undifferentiated mesenchyme 2
AI597468	0.000946009871431101	-0.259398949652234	0.359	0.442	1	0.00678129848431799	Undifferentiated mesenchyme 2
Miat	0.000962188733875048	0.0958622437356013	0.061	0.017	1	0.0068632969785767	Undifferentiated mesenchyme 2
Gadd45b	0.00100855520206002	0.168829499317946	0.095	0.039	1	0.00707498973178444	Undifferentiated mesenchyme 2
Notum	0.00100966998030806	-0.202653923633164	0.069	0.128	1	0.00707498973178444	Undifferentiated mesenchyme 2
Sh3glb1	0.0010098248729846	0.198298491656362	0.61	0.506	1	0.00707498973178444	Undifferentiated mesenchyme 2
Tcf7l2	0.0010114108249167	0.291611177015253	0.508	0.419	1	0.00707498973178444	Undifferentiated mesenchyme 2
Hsph1	0.00102204484022976	0.138139719385295	0.846	0.781	1	0.00711500446467639	Undifferentiated mesenchyme 2
Txnip	0.00109108318212455	0.209687563723348	0.261	0.172	1	0.00755927486945623	Undifferentiated mesenchyme 2
Creb5	0.00109669633640814	0.0910384647544583	0.07	0.022	1	0.00756198235770947	Undifferentiated mesenchyme 2
A930038C07Rik	0.00114255360172947	0.120785267162307	0.081	0.031	1	0.00782929543211487	Undifferentiated mesenchyme 2
Twist2	0.00114627806050301	-0.152823183664251	0.373	0.464	1	0.00782929543211487	Undifferentiated mesenchyme 2
Col5a2	0.00116434963279306	-0.276848301299136	0.356	0.436	1	0.00791539093091244	Undifferentiated mesenchyme 2
Atp6v1g3	0.00117422536514283	0.132564643520965	0.102	0.044	1	0.00792371001177524	Undifferentiated mesenchyme 2
Gnaq	0.00117651771583679	-0.238845800015217	0.359	0.447	1	0.00792371001177524	Undifferentiated mesenchyme 2
Top2b	0.00129730400834984	-0.16819417478643	0.917	0.936	1	0.00869674168560448	Undifferentiated mesenchyme 2
Crlf1	0.00130666138821605	0.255931804934029	0.326	0.239	1	0.00871910456284261	Undifferentiated mesenchyme 2
Pitrm1	0.00131530451768547	-0.148340020198623	0.803	0.867	1	0.0087365180807732	Undifferentiated mesenchyme 2
Rdh10	0.001349252877789	-0.159579630194714	0.1	0.167	1	0.0089210875207236	Undifferentiated mesenchyme 2
Eid1	0.00136303317758956	-0.180174271809611	0.89	0.931	1	0.00897123655068037	Undifferentiated mesenchyme 2
Lpp	0.00139085891718373	-0.222221734343432	0.465	0.564	1	0.00911295797322192	Undifferentiated mesenchyme 2
Atrx	0.00143401825329241	-0.16773864402919	0.926	0.917	1	0.00935341635480817	Undifferentiated mesenchyme 2
Ckap5	0.00146441747020098	-0.211172487754198	0.795	0.844	1	0.00950886321457853	Undifferentiated mesenchyme 2
Shisa3	0.00147959219088278	0.0815503856117231	0.055	0.014	1	0.00956450666249224	Undifferentiated mesenchyme 2
Col11a2	0.00150081043444463	0.0587913705484264	0.034	0.003	1	0.00965854892922587	Undifferentiated mesenchyme 2
Ssbp2	0.00152986121831449	-0.242714968732942	0.691	0.708	1	0.00980194267309459	Undifferentiated mesenchyme 2
Iqgap1	0.00153906189287145	0.173662031586786	0.497	0.403	1	0.00981745207435178	Undifferentiated mesenchyme 2
Lrrn1	0.00156729062382207	0.108767988018475	0.147	0.078	1	0.00994070251252621	Undifferentiated mesenchyme 2
Crabp1	0.00157211386420477	-0.160302152548476	0.615	0.697	1	0.00994070251252621	Undifferentiated mesenchyme 2
Lmo1	0.00158932790046512	0.148859984693549	0.155	0.086	1	0.0100058556516239	Undifferentiated mesenchyme 2
Tcp11l2	0.00160097013844205	0.0745020016749302	0.044	0.008	1	0.0100355184435675	Undifferentiated mesenchyme 2
Tshz2	0.00171210423986445	-0.240421516939405	0.15	0.222	1	0.0106858919798436	Undifferentiated mesenchyme 2
Cd24a	0.00172101431524416	0.127185857972002	0.987	0.983	1	0.0106954022681268	Undifferentiated mesenchyme 2
Sertad4	0.00182800920007882	-0.291903069281633	0.591	0.672	1	0.0113117834261288	Undifferentiated mesenchyme 2
Gamt	0.00184643230976248	0.153374039593518	0.151	0.086	1	0.0113771658916428	Undifferentiated mesenchyme 2
Sept11	0.00190185562900405	-0.198236411914063	0.958	0.958	1	0.011620879389493	Undifferentiated mesenchyme 2
Rarres1	0.0019020361984184	-0.339224066363935	0.07	0.125	1	0.011620879389493	Undifferentiated mesenchyme 2
Prkcb	0.0019289704914653	0.0926606668420329	0.048	0.011	1	0.0117359213094191	Undifferentiated mesenchyme 2
Thsd7a	0.00198591837062731	-0.173215579772078	0.129	0.197	1	0.0120318401701605	Undifferentiated mesenchyme 2
Ncapg2	0.00199943149500135	-0.226515246628892	0.435	0.519	1	0.0120632366865082	Undifferentiated mesenchyme 2
Ptgis	0.00201867298663928	0.118344629233005	0.163	0.094	1	0.0121230725044324	Undifferentiated mesenchyme 2
Gadd45g	0.00202609360916619	0.135173881033351	0.108	0.053	1	0.0121230725044324	Undifferentiated mesenchyme 2
Baz2b	0.00204371429429721	-0.231079901626786	0.648	0.681	1	0.0121781822968821	Undifferentiated mesenchyme 2
Ikbip	0.00211046956057785	-0.156272887610584	0.173	0.25	1	0.0125244259168718	Undifferentiated mesenchyme 2
Cep170	0.00221569940437152	-0.215401606344342	0.438	0.525	1	0.0130845673192406	Undifferentiated mesenchyme 2
Gabpb2	0.00222293063572733	-0.180177870479036	0.386	0.475	1	0.0130845673192406	Undifferentiated mesenchyme 2
Myo9a	0.00231406801971465	-0.223532716888587	0.288	0.364	1	0.0135658724394608	Undifferentiated mesenchyme 2
Med13	0.00236586486402285	-0.249442977744558	0.381	0.45	1	0.0138135980770366	Undifferentiated mesenchyme 2
Man2b1	0.00247833912384514	0.107139284286077	0.184	0.111	1	0.0144121889611557	Undifferentiated mesenchyme 2
Lmx1b	0.00252592650812639	-0.244565662067642	0.458	0.542	1	0.0145752564696494	Undifferentiated mesenchyme 2
Igfbp2	0.00252651199853729	0.138119200617226	0.318	0.231	1	0.0145752564696494	Undifferentiated mesenchyme 2
Pnrc2	0.00264728107598693	-0.190235717413252	0.665	0.722	1	0.01521136110329	Undifferentiated mesenchyme 2
Fmr1	0.00274661169967947	-0.225100840012878	0.37	0.442	1	0.0157197381072564	Undifferentiated mesenchyme 2
Tra2b	0.00278982121062632	-0.168283043292157	0.76	0.764	1	0.0159041776101847	Undifferentiated mesenchyme 2
Lgmn	0.00293198586263069	0.106577566864471	0.168	0.097	1	0.0165997224255537	Undifferentiated mesenchyme 2
Mtss1	0.002934757555899	0.140228990083916	0.186	0.117	1	0.0165997224255537	Undifferentiated mesenchyme 2
Slc25a5	0.00296433090395233	0.131311169127592	0.917	0.856	1	0.0167017554432801	Undifferentiated mesenchyme 2
Zfp532	0.00305425079077051	-0.229618445808641	0.546	0.603	1	0.0171416866086655	Undifferentiated mesenchyme 2
Rev3l	0.00313123163819439	-0.180276583126944	0.33	0.403	1	0.0175058819000211	Undifferentiated mesenchyme 2
Ptges3	0.00315952675178286	-0.264980988242396	0.635	0.661	1	0.0175916574696886	Undifferentiated mesenchyme 2
Tanc2	0.00317087196104193	-0.180011867049781	0.143	0.206	1	0.0175916574696886	Undifferentiated mesenchyme 2
Srm	0.00323374379576882	0.174850622782025	0.725	0.625	1	0.01787198861173	Undifferentiated mesenchyme 2
Ppp2r3a	0.00336736671864196	-0.142560749998662	0.267	0.364	1	0.0185397224661352	Undifferentiated mesenchyme 2
Calr	0.00350250552238545	0.142687006830089	0.969	0.956	1	0.0192107121076293	Undifferentiated mesenchyme 2
Enpp2	0.00357016959576363	-0.0978192169745023	0.021	0.053	1	0.0195079455647764	Undifferentiated mesenchyme 2
Tanc1	0.00370576152998774	-0.246768120498353	0.503	0.553	1	0.0201727169000837	Undifferentiated mesenchyme 2
Dst	0.00388270561522833	-0.221453396327794	0.331	0.403	1	0.020997091220752	Undifferentiated mesenchyme 2
Dcbld2	0.00388620196627178	-0.297733476913739	0.426	0.486	1	0.020997091220752	Undifferentiated mesenchyme 2
Hoxc6	0.00405354732674501	0.0523703738163616	0.029	0.003	1	0.0218198383982408	Undifferentiated mesenchyme 2
Ppap2b	0.00424872657833969	0.198088444864615	0.652	0.575	1	0.0227857632793921	Undifferentiated mesenchyme 2
L3mbtl3	0.00430892160252104	-0.27080180728378	0.628	0.658	1	0.0230102327577131	Undifferentiated mesenchyme 2
Plk2	0.00432997963148794	-0.21954599058153	0.166	0.228	1	0.0230102327577131	Undifferentiated mesenchyme 2
Ccng2	0.00433825520915447	-0.192031205917721	0.353	0.431	1	0.0230102327577131	Undifferentiated mesenchyme 2
Cask	0.00440934763414006	-0.203836123684266	0.278	0.356	1	0.023301953920565	Undifferentiated mesenchyme 2
Axin2	0.00446649299578588	-0.199844546103439	0.386	0.456	1	0.0235181158469017	Undifferentiated mesenchyme 2
Atad5	0.00455629255777932	-0.232492914999504	0.579	0.628	1	0.0239040276219727	Undifferentiated mesenchyme 2
Scx	0.00472931423230375	0.253054659781968	0.463	0.367	1	0.0247221913659777	Undifferentiated mesenchyme 2
Bdnf	0.00478814011720792	-0.200935746012998	0.083	0.136	1	0.0249396650709247	Undifferentiated mesenchyme 2
Stmn2	0.00486457346807551	0.0944050565441845	0.043	0.011	1	0.0252469619418399	Undifferentiated mesenchyme 2
Spsb4	0.00492089501698545	0.145726252284034	0.313	0.231	1	0.025448057087839	Undifferentiated mesenchyme 2
Pcsk5	0.00494516337566026	-0.163314482691674	0.184	0.253	1	0.0254825500639005	Undifferentiated mesenchyme 2
Hes6	0.00499372465357228	0.146935417443129	0.4	0.317	1	0.0255260867453824	Undifferentiated mesenchyme 2
Adamts1	0.0049991432684061	0.236008215003312	0.241	0.172	1	0.0255260867453824	Undifferentiated mesenchyme 2
Lphn2	0.00500649767658052	-0.251245441751474	0.557	0.606	1	0.0255260867453824	Undifferentiated mesenchyme 2
Gprasp1	0.00507383295074753	-0.188322155786881	0.523	0.586	1	0.0257786319743243	Undifferentiated mesenchyme 2
Runx1t1	0.00512667217745525	-0.177225698252339	0.269	0.344	1	0.0259560185767665	Undifferentiated mesenchyme 2
Tnfaip8	0.0051788347857784	-0.156092161330414	0.306	0.381	1	0.0261244529775137	Undifferentiated mesenchyme 2
Itm2b	0.00519602379663257	0.142706562605869	0.716	0.628	1	0.0261244529775137	Undifferentiated mesenchyme 2
Palld	0.00538235114431234	-0.189957035616472	0.454	0.531	1	0.0269676278787691	Undifferentiated mesenchyme 2
Ier2	0.00544264229098716	0.120678783294073	0.6	0.506	1	0.02717567599086	Undifferentiated mesenchyme 2
Lhx2	0.00556979088549449	0.247563066653678	0.339	0.261	1	0.0277149732034228	Undifferentiated mesenchyme 2
Sipa1l2	0.0058434352355685	0.111877469795908	0.201	0.131	1	0.0288622305001925	Undifferentiated mesenchyme 2
Ran	0.0058486266048266	0.154843188850512	0.982	0.972	1	0.0288622305001925	Undifferentiated mesenchyme 2
Cadm1	0.0058601490103982	0.167743083210522	0.318	0.239	1	0.0288622305001925	Undifferentiated mesenchyme 2
Nr2f2	0.00606676388009078	0.167684543555814	0.678	0.592	1	0.0297785562656659	Undifferentiated mesenchyme 2
Cxcr7	0.00619177232691783	0.0748074253965999	0.042	0.011	1	0.0302708478141836	Undifferentiated mesenchyme 2
Sema3d	0.00621363212857515	-0.0660285852817993	0.017	0.044	1	0.0302708478141836	Undifferentiated mesenchyme 2
Cthrc1	0.00622977392860961	0.0922917725447961	0.099	0.05	1	0.0302708478141836	Undifferentiated mesenchyme 2
H1fx	0.00626942268410587	0.131869798109534	0.941	0.906	1	0.0303616188849007	Undifferentiated mesenchyme 2
Haus6	0.00642845522580385	-0.153000560303434	0.226	0.292	1	0.0310280105565466	Undifferentiated mesenchyme 2
Boc	0.00660359559459563	0.136798447000211	0.248	0.178	1	0.0317674631926062	Undifferentiated mesenchyme 2
Abat	0.00680863664911544	0.116961868680974	0.256	0.178	1	0.0326453836686065	Undifferentiated mesenchyme 2
Ezr	0.0068628625268438	0.148747097391675	0.211	0.144	1	0.032796781976468	Undifferentiated mesenchyme 2
Pkdcc	0.00692008835494009	-0.138711567517888	0.112	0.169	1	0.0329614734801094	Undifferentiated mesenchyme 2
Tmem132c	0.00717943227996481	-0.253552921105441	0.524	0.575	1	0.0340846489881608	Undifferentiated mesenchyme 2
Col9a1	0.00724095971628517	0.188748646182663	0.39	0.314	1	0.0342644106835978	Undifferentiated mesenchyme 2
Bcl11b	0.00730755081187028	-0.279155980157052	0.229	0.289	1	0.0343936601415147	Undifferentiated mesenchyme 2
Zmiz1	0.00731577853838848	-0.184940543104448	0.554	0.614	1	0.0343936601415147	Undifferentiated mesenchyme 2
Ptch1	0.00735520755539574	-0.154827454229207	0.22	0.292	1	0.034400427986472	Undifferentiated mesenchyme 2
Lhx9	0.00736473251091597	0.143457252388512	0.339	0.258	1	0.034400427986472	Undifferentiated mesenchyme 2
Camk2d	0.00750327806034823	-0.137601810238774	0.061	0.106	1	0.0349348766282451	Undifferentiated mesenchyme 2
Kdelr3	0.00758737970350289	0.0739908779854406	0.066	0.028	1	0.0352132237521544	Undifferentiated mesenchyme 2
Tmem26	0.00775914940499283	-0.201800678381693	0.322	0.397	1	0.035895362103609	Undifferentiated mesenchyme 2
Epha7	0.00779122356538923	-0.132789112306507	0.192	0.264	1	0.0359289545308395	Undifferentiated mesenchyme 2
Zfp62	0.00784851668248923	-0.13217166000487	0.39	0.461	1	0.0360782608134743	Undifferentiated mesenchyme 2
Pds5b	0.00807833580915523	-0.181807310908038	0.767	0.794	1	0.036796131061448	Undifferentiated mesenchyme 2
Anxa6	0.00807938320929593	0.160520057261764	0.288	0.214	1	0.036796131061448	Undifferentiated mesenchyme 2
Ncl	0.00808091828559424	-0.13652586425695	0.999	1	1	0.036796131061448	Undifferentiated mesenchyme 2
Jun	0.00823302655958625	0.175275539962779	0.323	0.25	1	0.037346002551392	Undifferentiated mesenchyme 2
Mef2c	0.00825326023235181	-0.112723626231111	0.043	0.081	1	0.037346002551392	Undifferentiated mesenchyme 2
Rnf150	0.00837322969227384	-0.144256847959486	0.137	0.197	1	0.0377708305121885	Undifferentiated mesenchyme 2
Klhdc10	0.00851242711317834	-0.156553275387926	0.548	0.6	1	0.0382794859002554	Undifferentiated mesenchyme 2
Nbea	0.00877256601850725	-0.19608392162905	0.349	0.417	1	0.0393271690241439	Undifferentiated mesenchyme 2
Timp3	0.00921035397916318	-0.162709176797249	0.374	0.453	1	0.0411623227216922	Undifferentiated mesenchyme 2
Lbh	0.00931460317092251	0.12397595346982	0.162	0.103	1	0.0415001396661409	Undifferentiated mesenchyme 2
Pax9	0.00946440411959284	0.0493157688878485	0.03	0.006	1	0.0420382121630995	Undifferentiated mesenchyme 2
Cdh4	0.00954191953729937	0.0849312484368912	0.069	0.031	1	0.0422529036391728	Undifferentiated mesenchyme 2
Fbxo5	0.00975911188142314	-0.179915519973906	0.567	0.631	1	0.0430829085496973	Undifferentiated mesenchyme 2
Krt5	0.00985526097884754	-0.0287208106289539	0.005	0.022	1	0.0433751303871466	Undifferentiated mesenchyme 2
Nr2c2	0.00988725140602384	-0.246812938656237	0.365	0.425	1	0.0433840607149167	Undifferentiated mesenchyme 2
Med13l	0.0103862277912045	-0.199930744017397	0.421	0.481	1	0.0454358242950578	Undifferentiated mesenchyme 2
Nsdhl	0.0105560192755211	-0.179548703482644	0.288	0.358	1	0.0460111538491611	Undifferentiated mesenchyme 2
Nfat5	0.0105812943589576	-0.168424939972638	0.314	0.381	1	0.0460111538491611	Undifferentiated mesenchyme 2
Elf1	0.0107854557814004	-0.103267485741877	0.121	0.178	1	0.0467585029085862	Undifferentiated mesenchyme 2
Lsr	0.0109648985646354	0.0755060955628798	0.171	0.108	1	0.047394546631618	Undifferentiated mesenchyme 2
Uspl1	0.0110243312866611	-0.118529497648474	0.585	0.656	1	0.0475096181639441	Undifferentiated mesenchyme 2
Zfp292	0.0111096559340037	-0.218227469689331	0.694	0.728	1	0.0477352575443244	Undifferentiated mesenchyme 2
Cdh5	0.0114283624375128	-0.0155298563756747	0	0.008	1	0.0489593751760905	Undifferentiated mesenchyme 2
Lipa	0.011484739528408	-0.170205903049176	0.231	0.297	1	0.0490557605815183	Undifferentiated mesenchyme 2
Ranbp1	0.0116407528681037	0.0807597942696998	0.995	0.994	1	0.0495759122147477	Undifferentiated mesenchyme 2
Mum1l1	0.0117117159597919	-0.181629758382263	0.306	0.369	1	0.0497318613189992	Undifferentiated mesenchyme 2
Cenpl	0.0118057566223929	-0.138712239012287	0.274	0.342	1	0.049984606986038	Undifferentiated mesenchyme 2
Slc2a3	0.0119199890276317	0.107775430019894	0.138	0.086	1	0.0503211198600896	Undifferentiated mesenchyme 2
Papss2	0.01203155424568	0.0528093639538846	0.034	0.008	1	0.0505705819190331	Undifferentiated mesenchyme 2
Vgll4	0.0120489300843	-0.147171379489634	0.394	0.45	1	0.0505705819190331	Undifferentiated mesenchyme 2
Cbfa2t3	0.0121935525166218	0.112675456152765	0.159	0.103	1	0.0510296648672495	Undifferentiated mesenchyme 2
Myod1	0.012257030294046	-0.0799891613777825	0.017	0.042	1	0.0511474924085838	Undifferentiated mesenchyme 2
Zcchc18	0.012467545280892	-0.177026252872697	0.259	0.322	1	0.0517452071061114	Undifferentiated mesenchyme 2
Ntf3	0.0124717384530614	-0.0888020232199998	0.198	0.269	1	0.0517452071061114	Undifferentiated mesenchyme 2
Nav1	0.0128445291985318	0.156142409718344	0.549	0.472	1	0.0530077683549634	Undifferentiated mesenchyme 2
Tcf12	0.0128890131021064	-0.182951728001912	0.884	0.903	1	0.0530077683549634	Undifferentiated mesenchyme 2
Snai2	0.0129745438324606	0.12329969194305	0.415	0.331	1	0.0530077683549634	Undifferentiated mesenchyme 2
Tjp1	0.0129759664430959	-0.165715153967623	0.355	0.417	1	0.0530077683549634	Undifferentiated mesenchyme 2
Etv5	0.0130055164171184	0.11135590684589	0.169	0.114	1	0.0530077683549634	Undifferentiated mesenchyme 2
Dzip1	0.0130247959427529	-0.21169792395451	0.292	0.35	1	0.0530077683549634	Undifferentiated mesenchyme 2
Odz4	0.0130322966397562	-0.145463662134903	0.512	0.581	1	0.0530077683549634	Undifferentiated mesenchyme 2
Nkd2	0.0131514763752102	0.125883516019858	0.703	0.625	1	0.0532225829533445	Undifferentiated mesenchyme 2
Auts2	0.0131586220285203	-0.150265902959602	0.648	0.686	1	0.0532225829533445	Undifferentiated mesenchyme 2
Pdlim1	0.0133008330663034	0.0562014490662005	0.066	0.031	1	0.0536479283565662	Undifferentiated mesenchyme 2
Six1	0.0134191949392617	-0.0835286892912187	0.356	0.436	1	0.0539749840890305	Undifferentiated mesenchyme 2
Emid2	0.0140082310238608	-0.186800293178962	0.61	0.65	1	0.0561881399516631	Undifferentiated mesenchyme 2
Atp9a	0.0140861252604105	0.0899296772864424	0.099	0.056	1	0.0562650233498551	Undifferentiated mesenchyme 2
Klf6	0.0141067214571051	-0.14911705928196	0.154	0.211	1	0.0562650233498551	Undifferentiated mesenchyme 2
Cdc42ep3	0.0141785393327335	0.162676048792021	0.28	0.208	1	0.0562650233498551	Undifferentiated mesenchyme 2
Synrg	0.0141923115305324	0.120728035105914	0.19	0.136	1	0.0562650233498551	Undifferentiated mesenchyme 2
Slc38a2	0.0142216840787617	-0.175299312790091	0.906	0.953	1	0.0562650233498551	Undifferentiated mesenchyme 2
Kntc1	0.0147822664938379	-0.125871174348866	0.348	0.419	1	0.0583234928694202	Undifferentiated mesenchyme 2
Zfp644	0.0151636854189516	-0.112950457161024	0.686	0.761	1	0.0596658056702226	Undifferentiated mesenchyme 2
Ntrk2	0.0152802960625627	0.0425254980980033	0.022	0.003	1	0.0598891743733277	Undifferentiated mesenchyme 2
Fam101a	0.0153031730097591	0.0850357796979142	0.053	0.022	1	0.0598891743733277	Undifferentiated mesenchyme 2
Car14	0.0154538921956307	0.178410878940839	0.441	0.367	1	0.0603159997284995	Undifferentiated mesenchyme 2
Rspo1	0.0155874149652551	0.0414632358897632	0.022	0.003	1	0.0606735937357242	Undifferentiated mesenchyme 2
Bmp7	0.0157661245168796	0.124212659412339	0.471	0.394	1	0.0612046871325514	Undifferentiated mesenchyme 2
Gpc6	0.0159506475025138	-0.154713126722207	0.37	0.433	1	0.0616794035323169	Undifferentiated mesenchyme 2
D0H4S114	0.015973602434129	-0.151378135509081	0.841	0.856	1	0.0616794035323169	Undifferentiated mesenchyme 2
Chd4	0.0163561281439858	-0.0878315617058258	0.977	0.986	1	0.0629884934906688	Undifferentiated mesenchyme 2
Crabp2	0.0164125570468319	0.106309053862663	0.85	0.808	1	0.063038150142739	Undifferentiated mesenchyme 2
Ddr2	0.0167069675440225	-0.205440534386771	0.625	0.664	1	0.0639991772585834	Undifferentiated mesenchyme 2
Pdlim4	0.0167944378184875	0.121962281526684	0.799	0.733	1	0.0641031526285276	Undifferentiated mesenchyme 2
Wls	0.0168226505516854	-0.157672081646362	0.482	0.547	1	0.0641031526285276	Undifferentiated mesenchyme 2
Chmp2b	0.0169642253905551	-0.169979828829104	0.374	0.45	1	0.064254647702853	Undifferentiated mesenchyme 2
Parm1	0.0169748920275624	0.0726700838629096	0.083	0.044	1	0.064254647702853	Undifferentiated mesenchyme 2
Xbp1	0.0170215898069856	0.122404486366272	0.488	0.406	1	0.064254647702853	Undifferentiated mesenchyme 2
Tuba1a	0.0170399065731323	-0.102657679484103	0.988	0.994	1	0.064254647702853	Undifferentiated mesenchyme 2
Fgf8	0.0171100445485392	0.037310100202476	0.016	0	1	0.0643515441721682	Undifferentiated mesenchyme 2
Nme1	0.0171768544337279	0.0842313268960959	1	0.997	1	0.0644354539379224	Undifferentiated mesenchyme 2
Cited2	0.0174766060854496	-0.158542450033792	0.355	0.414	1	0.0652000051163785	Undifferentiated mesenchyme 2
Bcam	0.0175074074359986	-0.0275321311743718	0.009	0.028	1	0.0652000051163785	Undifferentiated mesenchyme 2
H1f0	0.0175157472308503	-0.236979251931618	0.658	0.708	1	0.0652000051163785	Undifferentiated mesenchyme 2
Ccdc88a	0.0181091035152747	-0.208704345535025	0.643	0.664	1	0.0672358510003021	Undifferentiated mesenchyme 2
Uchl1	0.0187223224548831	0.137915771980567	0.3	0.236	1	0.0693348412139916	Undifferentiated mesenchyme 2
Cited1	0.0188041514575843	-0.396831247548527	0.322	0.381	1	0.069393067804038	Undifferentiated mesenchyme 2
Tmem176b	0.0188338920213998	0.134937183141203	0.408	0.331	1	0.069393067804038	Undifferentiated mesenchyme 2
Kera	0.0189461391634346	-0.038333525762214	0.008	0.025	1	0.0696294657580032	Undifferentiated mesenchyme 2
Egfl6	0.0193148449749651	0.0436035868143976	0.031	0.008	1	0.0707241499850444	Undifferentiated mesenchyme 2
Dgkk	0.0193898110910003	0.0676298309157637	0.072	0.036	1	0.0707241499850444	Undifferentiated mesenchyme 2
Tank	0.0193905300718665	-0.156785872180219	0.223	0.281	1	0.0707241499850444	Undifferentiated mesenchyme 2
Homer2	0.019624742946617	-0.178981190547626	0.412	0.475	1	0.0713985622781444	Undifferentiated mesenchyme 2
Cpm	0.0200463458452755	0.146337924303387	0.218	0.161	1	0.0726404958020961	Undifferentiated mesenchyme 2
Aplp2	0.0200664353044464	0.0727687119459386	0.621	0.542	1	0.0726404958020961	Undifferentiated mesenchyme 2
Pcdh7	0.0201997709178238	-0.2421969111145	0.126	0.172	1	0.0729408186758327	Undifferentiated mesenchyme 2
Iqgap3	0.0205566657334888	-0.138321975004056	0.257	0.314	1	0.0739513941300833	Undifferentiated mesenchyme 2
Sox4	0.0205817761287456	-0.177554703739367	0.833	0.836	1	0.0739513941300833	Undifferentiated mesenchyme 2
Nxn	0.0210770503454884	-0.148653864964065	0.497	0.556	1	0.075543487376899	Undifferentiated mesenchyme 2
Wwp2	0.0213068812246334	0.200543745912882	0.402	0.339	1	0.0761786765759734	Undifferentiated mesenchyme 2
Ebf1	0.021559311822438	0.202551558092583	0.598	0.533	1	0.0768913387164783	Undifferentiated mesenchyme 2
Dscc1	0.0216184963908551	0.121338384128037	0.253	0.194	1	0.0769129797885951	Undifferentiated mesenchyme 2
Igf2bp1	0.0218401471074043	-0.121664429935574	0.919	0.931	1	0.0775111103223566	Undifferentiated mesenchyme 2
Tns3	0.0234443474057304	-0.132054906313022	0.631	0.669	1	0.0829743857631592	Undifferentiated mesenchyme 2
Fzd10	0.0234941285655354	-0.108621862294719	0.125	0.172	1	0.0829743857631592	Undifferentiated mesenchyme 2
Prickle1	0.0236008346513152	0.196469008588879	0.433	0.378	1	0.0831484393554852	Undifferentiated mesenchyme 2
C130021I20Rik	0.024039924997582	-0.105721937760986	0.259	0.328	1	0.0844808782321955	Undifferentiated mesenchyme 2
Cep110	0.0240957201035198	0.15408360822565	0.524	0.442	1	0.0844808782321955	Undifferentiated mesenchyme 2
Kdm5a	0.0242643010406703	0.114284136518576	0.561	0.492	1	0.0848664442195423	Undifferentiated mesenchyme 2
Slc25a33	0.024806268602682	0.0959335351815189	0.229	0.167	1	0.0865529564739361	Undifferentiated mesenchyme 2
Sfrp2	0.0253324130909469	0.203673645067231	0.597	0.536	1	0.0881762840281035	Undifferentiated mesenchyme 2
Gsta4	0.0256424904988378	0.156076975874264	0.716	0.681	1	0.0887823985273298	Undifferentiated mesenchyme 2
Sgk1	0.025672977303155	0.0850188869130603	0.129	0.083	1	0.0887823985273298	Undifferentiated mesenchyme 2
Rian	0.025690486866679	-0.109105842510434	0.073	0.111	1	0.0887823985273298	Undifferentiated mesenchyme 2
Hsd11b2	0.0261019119294504	-0.195259548367915	0.618	0.664	1	0.0899894487472481	Undifferentiated mesenchyme 2
Cdca7	0.0265386611321133	0.114990069677063	0.724	0.653	1	0.0912778653665084	Undifferentiated mesenchyme 2
Mmp2	0.0267521920230923	0.0958243791765987	0.79	0.728	1	0.0917942513019849	Undifferentiated mesenchyme 2
D19Ertd737e	0.0271769419734654	-0.138234381414841	0.322	0.378	1	0.093031233989546	Undifferentiated mesenchyme 2
Zadh2	0.0274986953405325	-0.213884719261773	0.338	0.386	1	0.09391063880446	Undifferentiated mesenchyme 2
Sos2	0.0276007458947218	0.0549402885946625	0.211	0.15	1	0.0940373648366053	Undifferentiated mesenchyme 2
Zdbf2	0.027995939111991	-0.187787218003227	0.3	0.356	1	0.0951599057139975	Undifferentiated mesenchyme 2
Ccnd1	0.0283488321504393	0.102093198174597	0.874	0.819	1	0.0961337446225671	Undifferentiated mesenchyme 2
Efnb1	0.0287505561071926	0.124487429508714	0.494	0.428	1	0.0972682365495673	Undifferentiated mesenchyme 2
Fam114a1	0.0291147039241328	0.0945600709512654	0.133	0.089	1	0.0982706090492873	Undifferentiated mesenchyme 2
Nid1	0.0292775627209141	-0.154640874690407	0.313	0.372	1	0.0984704628114927	Undifferentiated mesenchyme 2
Bcat1	0.0293099236683379	-0.193516164295051	0.314	0.372	1	0.0984704628114927	Undifferentiated mesenchyme 2
Sorbs2	0.0294022371374348	0.0716761286512513	0.065	0.033	1	0.098551942997698	Undifferentiated mesenchyme 2
Dlx2	0.0296636921273475	0.031382206992959	0.013	0	1	0.0987425889664347	Undifferentiated mesenchyme 2
Irx1	0.0296636921273475	0.023689154900047	0.013	0	1	0.0987425889664347	Undifferentiated mesenchyme 2
Tmem37	0.0296636921273475	0.0258475984828039	0.013	0	1	0.0987425889664347	Undifferentiated mesenchyme 2
Syt11	0.0298360398809021	0.140731146191298	0.455	0.4	1	0.0990884994209777	Undifferentiated mesenchyme 2
Tnfrsf19	0.0299697212379898	0.128191508778658	0.244	0.183	1	0.0993047056123782	Undifferentiated mesenchyme 2
Aldoa	0.0301033778655148	-0.168551826366046	0.876	0.878	1	0.0995198428065419	Undifferentiated mesenchyme 2
Pam	0.0302498245797575	-0.183666630312787	0.361	0.411	1	0.0997761867687673	Undifferentiated mesenchyme 2
Cst3	0.0303757228866085	0.144443191735181	0.774	0.722	1	0.0999637425904753	Undifferentiated mesenchyme 2
Zyx	0.0306868135600133	-0.174843489466366	0.575	0.619	1	0.100646251202217	Undifferentiated mesenchyme 2
Mll5	0.0307221291653177	-0.153507422057692	0.73	0.775	1	0.100646251202217	Undifferentiated mesenchyme 2
Emilin2	0.0312269916997739	-0.134506584295685	0.222	0.275	1	0.101883421925098	Undifferentiated mesenchyme 2
Vash1	0.0312404967781378	0.101509488831889	0.184	0.133	1	0.101883421925098	Undifferentiated mesenchyme 2
Ckap4	0.0317628999235945	0.165982320692116	0.799	0.758	1	0.103354335032281	Undifferentiated mesenchyme 2
Stk24	0.0329636301569599	-0.133455785786189	0.369	0.419	1	0.107020933783135	Undifferentiated mesenchyme 2
Ptn	0.0330806665557528	-0.0977221654320166	0.862	0.858	1	0.107066902691569	Undifferentiated mesenchyme 2
Pcolce2	0.0331256715509825	0.169901478979583	0.239	0.186	1	0.107066902691569	Undifferentiated mesenchyme 2
Gfpt1	0.0333365926956972	-0.185169590960932	0.308	0.356	1	0.107508655285901	Undifferentiated mesenchyme 2
Plxdc2	0.0336821888221948	0.0863723325680982	0.226	0.167	1	0.108381798698973	Undifferentiated mesenchyme 2
Pkp4	0.0338992112339068	-0.150923658253692	0.321	0.369	1	0.108838265779816	Undifferentiated mesenchyme 2
Bgn	0.0339812736385486	-0.152706177266353	0.222	0.275	1	0.108860363337651	Undifferentiated mesenchyme 2
Gap43	0.0342012891209208	-0.104222007513995	0.198	0.253	1	0.109323325931773	Undifferentiated mesenchyme 2
Cald1	0.0343612389095961	-0.165928016513772	0.678	0.717	1	0.109443388036053	Undifferentiated mesenchyme 2
Cxcl12	0.0343988976828263	0.115976907423565	0.15	0.106	1	0.109443388036053	Undifferentiated mesenchyme 2
Fblim1	0.0345191738513411	-0.16753348457507	0.562	0.589	1	0.109443388036053	Undifferentiated mesenchyme 2
Gjb2	0.0345411797876216	0.0879604037041752	0.044	0.019	1	0.109443388036053	Undifferentiated mesenchyme 2
Fat1	0.0348509812718304	-0.171640298860402	0.69	0.708	1	0.110183888387796	Undifferentiated mesenchyme 2
Hoxa11as	0.0351085685942544	-0.166514719099875	0.93	0.928	1	0.110756442972724	Undifferentiated mesenchyme 2
Rhbdd2	0.035186958617281	0.116893138512091	0.394	0.331	1	0.110762426256137	Undifferentiated mesenchyme 2
Emb	0.0356670878599362	-0.138155519094362	0.276	0.336	1	0.112003278833856	Undifferentiated mesenchyme 2
Dhrs3	0.035746021729758	0.0923074536564197	0.203	0.147	1	0.112003278833856	Undifferentiated mesenchyme 2
Celf4	0.035813203107787	-0.114828631537649	0.091	0.131	1	0.112003278833856	Undifferentiated mesenchyme 2
Adamts17	0.0361460047848738	-0.108136364219978	0.047	0.078	1	0.112800463207968	Undifferentiated mesenchyme 2
Zfp608	0.0366469956287338	0.0842134887251533	0.421	0.367	1	0.11400748234005	Undifferentiated mesenchyme 2
Asrgl1	0.0366902532945188	0.102505334382843	0.267	0.211	1	0.11400748234005	Undifferentiated mesenchyme 2
Lars2	0.0367849291586902	-0.166283373190357	0.677	0.711	1	0.114056910967416	Undifferentiated mesenchyme 2
Ndc80	0.0370476647241324	-0.14301790225572	0.375	0.431	1	0.11462610794988	Undifferentiated mesenchyme 2
Hivep1	0.0371686918394575	-0.102208839812189	0.233	0.286	1	0.114755364143997	Undifferentiated mesenchyme 2
Bmpr1b	0.0374217314252079	0.0587294738744556	0.06	0.031	1	0.115290781071704	Undifferentiated mesenchyme 2
Tmsb4x	0.0380081682002654	0.143485187883816	0.747	0.714	1	0.116848890772791	Undifferentiated mesenchyme 2
Plac8	0.0392096355488233	0.0365273664385503	0.012	0	1	0.120287187022661	Undifferentiated mesenchyme 2
Myst4	0.0392938364791236	-0.119524099847961	0.398	0.458	1	0.120290645289156	Undifferentiated mesenchyme 2
D17H6S56E-5	0.0393851949858597	0.0807595817438141	0.468	0.4	1	0.120315954302795	Undifferentiated mesenchyme 2
Hs3st3b1	0.0397517258408195	0.0965713578680817	0.203	0.153	1	0.121179997931593	Undifferentiated mesenchyme 2
Ptprg	0.0400270413188189	-0.138442074057964	0.409	0.458	1	0.121450707190873	Undifferentiated mesenchyme 2
Melk	0.0400918570141457	-0.116492577618234	0.472	0.539	1	0.121450707190873	Undifferentiated mesenchyme 2
Man2a1	0.0400921533406336	-0.0958250893758785	0.203	0.264	1	0.121450707190873	Undifferentiated mesenchyme 2
Nhsl2	0.0401865195716258	-0.154522561961544	0.276	0.322	1	0.121482422421115	Undifferentiated mesenchyme 2
Akap9	0.0409497355110462	-0.157761060926102	0.761	0.781	1	0.123531702124989	Undifferentiated mesenchyme 2
Hsp90aa1	0.04137257724021	0.104738135822919	0.952	0.9	1	0.12454780009111	Undifferentiated mesenchyme 2
Wnt11	0.0416511687753601	0.18528609624785	0.233	0.186	1	0.124978053310904	Undifferentiated mesenchyme 2
Six2	0.041688121373734	0.197082937897785	0.196	0.15	1	0.124978053310904	Undifferentiated mesenchyme 2
Zic3	0.0420148549321093	0.102818013798718	0.082	0.05	1	0.125697334590278	Undifferentiated mesenchyme 2
Parva	0.0425499427145485	0.115815854282831	0.486	0.428	1	0.126774815240652	Undifferentiated mesenchyme 2
Sh3bgrl	0.0425501106401637	-0.08439877855606	0.559	0.614	1	0.126774815240652	Undifferentiated mesenchyme 2
Fras1	0.0432218049625423	0.11119965522053	0.205	0.156	1	0.128511650073432	Undifferentiated mesenchyme 2
Hspb1	0.0439005942612246	-0.016254972075676	0.008	0.022	1	0.130262419037404	Undifferentiated mesenchyme 2
Hoxc5	0.0448743244035702	0.0332844833566171	0.017	0.003	1	0.132879390053926	Undifferentiated mesenchyme 2
Elavl4	0.0451685018195441	0.0603873423686168	0.073	0.042	1	0.133266810224782	Undifferentiated mesenchyme 2
Mga	0.0451892291577127	-0.0881518210629697	0.544	0.617	1	0.133266810224782	Undifferentiated mesenchyme 2
Lhfp	0.0459154209325958	-0.102242065925638	0.145	0.189	1	0.135133190061786	Undifferentiated mesenchyme 2
Serpine2	0.0460550796190883	-0.119700642204992	0.51	0.55	1	0.135269280503935	Undifferentiated mesenchyme 2
Gdf10	0.0461810979609546	0.106507418278993	0.103	0.067	1	0.135364837747899	Undifferentiated mesenchyme 2
Fzd8	0.0463047828265213	0.0419342890249323	0.059	0.031	1	0.135453182894551	Undifferentiated mesenchyme 2
Pdgfc	0.0464875773959257	0.107595859833324	0.658	0.608	1	0.135660621489319	Undifferentiated mesenchyme 2
Smarca2	0.0465630724310714	0.0955471496779006	0.405	0.342	1	0.135660621489319	Undifferentiated mesenchyme 2
Daam2	0.0467975245887856	-0.132542177806778	0.241	0.286	1	0.136069910852533	Undifferentiated mesenchyme 2
Chrdl1	0.046902373363286	0.105286509799296	0.091	0.058	1	0.136101476212501	Undifferentiated mesenchyme 2
Tmem30b	0.0470054341707299	-0.091837915944629	0.179	0.228	1	0.136127737358434	Undifferentiated mesenchyme 2
Bicc1	0.0473025691649914	-0.186970274281696	0.305	0.347	1	0.136714810680454	Undifferentiated mesenchyme 2
Ddah1	0.0483640775278601	0.0774241238306014	0.213	0.161	1	0.139504351116218	Undifferentiated mesenchyme 2
Tgfb2	0.0485990885445621	-0.106151978276482	0.175	0.225	1	0.139903539189912	Undifferentiated mesenchyme 2
Gpr4	0.0491671819616902	0.0698101635714467	0.145	0.1	1	0.141258094207396	Undifferentiated mesenchyme 2
Fcer1g	0.0493130289600601	-0.0246540934472702	0.007	0.019	1	0.141393600285841	Undifferentiated mesenchyme 2
Sfrp1	0.0494096420888368	0.123851992882085	0.199	0.153	1	0.141393600285841	Undifferentiated mesenchyme 2
Eps8	0.0504971407941763	-0.0480054618156826	0.093	0.133	1	0.144220630907233	Undifferentiated mesenchyme 2
Dstyk	0.0509451139861446	-0.117432495097206	0.226	0.275	1	0.145213631992003	Undifferentiated mesenchyme 2
Zfp521	0.051070892288161	-0.190073663024068	0.451	0.503	1	0.145286153306989	Undifferentiated mesenchyme 2
Gsc	0.0520684121608662	0.0422678483594625	0.121	0.081	1	0.147833452566538	Undifferentiated mesenchyme 2
Hprt	0.0530048988442654	-0.115219938436459	0.322	0.378	1	0.150047669688097	Undifferentiated mesenchyme 2
Csrnp3	0.0530555296134708	-0.0844503668232249	0.119	0.158	1	0.150047669688097	Undifferentiated mesenchyme 2
Cnn2	0.0532100238930358	-0.250814961724382	0.542	0.578	1	0.150189910402864	Undifferentiated mesenchyme 2
Tbx15	0.053313269300464	0.114952476869889	0.585	0.522	1	0.150189910402864	Undifferentiated mesenchyme 2
Loxl1	0.0536957406831267	0.0567731164132596	0.136	0.094	1	0.150973655357607	Undifferentiated mesenchyme 2
Lox	0.0541303026489674	-0.045070840198692	0.016	0.033	1	0.151900539216482	Undifferentiated mesenchyme 2
Pcp4	0.0550187485753595	-0.0548052761517903	0.016	0.033	1	0.154095063708164	Undifferentiated mesenchyme 2
Tnnc2	0.0556798016879585	-0.0326030091764801	0.005	0.017	1	0.155645468811127	Undifferentiated mesenchyme 2
Ednrb	0.0561450416916841	-0.0292576017854936	0.005	0.017	1	0.156619462453997	Undifferentiated mesenchyme 2
Ncaph	0.0562445583398332	-0.120135536447384	0.635	0.689	1	0.156619462453997	Undifferentiated mesenchyme 2
Fbn1	0.0569238842986899	-0.117394113360223	0.228	0.275	1	0.158206879970255	Undifferentiated mesenchyme 2
Angptl4	0.0570872471927137	0.120517813256737	0.288	0.239	1	0.158356961561397	Undifferentiated mesenchyme 2
Ablim1	0.0579439065243254	0.076112378827817	0.156	0.111	1	0.160425959172511	Undifferentiated mesenchyme 2
Svil	0.0582921987202761	0.0445494174142347	0.215	0.161	1	0.161082259059084	Undifferentiated mesenchyme 2
Pdk1	0.0586748386659274	-0.155023219132869	0.166	0.206	1	0.161628995316667	Undifferentiated mesenchyme 2
Vps13b	0.0588546686683255	0.0824980510583773	0.279	0.222	1	0.161628995316667	Undifferentiated mesenchyme 2
Atp1a2	0.0588834679728524	0.0260894953110562	0.016	0.003	1	0.161628995316667	Undifferentiated mesenchyme 2
Igdcc3	0.0589365397287296	0.106109104454165	0.176	0.133	1	0.161628995316667	Undifferentiated mesenchyme 2
Matn4	0.0594545063706592	0.0263679121943159	0.016	0.003	1	0.162741257513638	Undifferentiated mesenchyme 2
Dach1	0.0598295599323576	-0.194878317585634	0.36	0.4	1	0.163458873173686	Undifferentiated mesenchyme 2
Taf3	0.0599507381817896	-0.0949904222573638	0.372	0.422	1	0.163481485663336	Undifferentiated mesenchyme 2
Bves	0.0600681360717205	0.116464990093601	0.206	0.161	1	0.163493723744081	Undifferentiated mesenchyme 2
Has2	0.0603914658360604	0.150575023398897	0.412	0.35	1	0.16406537060153	Undifferentiated mesenchyme 2
Tgfb3	0.0610416640480337	0.0751595579740089	0.171	0.128	1	0.165521216369949	Undifferentiated mesenchyme 2
Grb10	0.0615482608148107	-0.121232096043665	0.973	0.972	1	0.166582956373544	Undifferentiated mesenchyme 2
Skil	0.0620610726045277	-0.126361009134474	0.18	0.219	1	0.167657524498799	Undifferentiated mesenchyme 2
Mcm3	0.0637758779055559	0.105556930047436	0.84	0.792	1	0.171969220125223	Undifferentiated mesenchyme 2
Cachd1	0.0641722610242705	-0.137882340836448	0.568	0.603	1	0.172716420005843	Undifferentiated mesenchyme 2
Ccdc34	0.0650135839012765	-0.0988169417239635	0.863	0.883	1	0.174656158606769	Undifferentiated mesenchyme 2
Sh3d19	0.0655640377136605	-0.0859753310913327	0.237	0.292	1	0.175808752980334	Undifferentiated mesenchyme 2
Vgll2	0.0658771768718083	-0.0296521430429196	0.014	0.031	1	0.176321907782585	Undifferentiated mesenchyme 2
Fgd4	0.0664265827704874	-0.08402767502518	0.117	0.156	1	0.177377137384055	Undifferentiated mesenchyme 2
Creb3l2	0.0665810727523278	0.126501526576979	0.332	0.283	1	0.177377137384055	Undifferentiated mesenchyme 2
Dab2	0.0666389245420758	-0.116329736863128	0.176	0.222	1	0.177377137384055	Undifferentiated mesenchyme 2
Gpt2	0.0671303720124473	-0.119383616513277	0.372	0.419	1	0.178357392062429	Undifferentiated mesenchyme 2
Kif26b	0.0675007601418434	0.0881420097363419	0.335	0.272	1	0.179013004918295	Undifferentiated mesenchyme 2
Ggnbp2	0.0677396783171819	-0.125489869959118	0.529	0.589	1	0.179318197812211	Undifferentiated mesenchyme 2
Mybph	0.0685685552516003	-0.0113039748191868	0.003	0.011	1	0.18118114599328	Undifferentiated mesenchyme 2
Rasip1	0.0692377628465528	0.0382476890068105	0.044	0.022	1	0.182616175959578	Undifferentiated mesenchyme 2
Tmem176a	0.069695927666736	0.0666355085169826	0.188	0.142	1	0.183490369566243	Undifferentiated mesenchyme 2
Chadl	0.070286444198335	0.0400312539940408	0.037	0.017	1	0.184709203628292	Undifferentiated mesenchyme 2
[truncated: 12,481 more rows]
